# Supplementary material for: (7E)-5-Benzyl-7-(2-chloro­benzyl­idene)-3-(2-chloro­phen­yl)-2-phenyl-3,3a,4,5,6,7-hexa­hydro-2H-pyrazolo­[4,3-c]pyridine
Source: Acta Crystallogr Sect E Struct Rep Online. 2010 Jun 23;66(Pt 7):o1734. doi: 10.1107/S1600536810023317 (PMC3006872; doi:10.1107/S1600536810023317)
Supplement: Supplementary file 1 [file e-66-o1734-sup1.cif]

##############################################################################
###                                                                        ###
###        Electronic paper (Acta Crystallographica Section E)             ###
###                                                                        ###
##############################################################################
#                                                                            #
# This CIF contains the data in a paper accepted for publication in Acta     #
# Crystallographica Section E. It conforms to the requirements of Notes      #
# for Authors for Section E, and has been peer reviewed under the auspices   #
# of the IUCr Commission on Journals.                                        #
#                                                                            #
# Full details of the Crystallographic Information File format               #
# are given in the paper "The Crystallographic Information File (CIF):       #
# a New Standard Archive File for Crystallography" by S. R. Hall, F. H.      #
# Allen and I. D. Brown [Acta Cryst. (1991), A47, 655-685].                  #
#                                                                            #
# The current version of the core CIF dictionary is obtainable from          #
# ftp://ftp.iucr.org/pub/cif_core.dic. The current version number is 2.4.    #
#                                                                            #
# Software is freely available for graphical display of the structure(s) in  #
# this CIF.  For information consult the CIF home page http://www.iucr.org/  #
# cif/home.html                                                              #
#                                                                            #
# This file may be used for bona fide research purposes within the           #
# scientific community so long as proper attribution is given to the journal # 
# article from which it was obtained.                                        #
#                                                                            #
##############################################################################
                                             
data_global
_audit_creation_method     SHELXL-97
_journal_date_recd_electronic     2010-06-15
_journal_date_accepted     2010-06-16
_journal_name_full     'Acta Crystallographica, Section E'
_journal_year     2010
_journal_volume     66
_journal_issue      7
_journal_page_first     o1734
_journal_page_last     o1734
_journal_paper_category     QO
_journal_coeditor_code     NG2791
_publ_contact_author_name     'Ravindranath S. Rathore'
_publ_contact_author_address
;
Bioinformatics Infrastructure Facility,
Department of Biotechnology,
School of Life Science,
University of Hyderabad, Hyderabad 500046 India
;
_publ_contact_author_email     'ravindranath_rathore@yahoo.com'
_publ_contact_author_fax     '91 40 23010120'
_publ_contact_author_phone     '91 40 23013405'
_publ_section_title
;\
(7<i>E</i>)-5-Benzyl-7-(2-chlorobenzylidene)-3-(2-chlorophenyl)-2-phenyl-3,3a,\
4,5,6,7-hexahydro-2<i>H</i>-pyrazolo[4,3-<i>c</i>]pyridine
;
loop_
    _publ_author_name
    _publ_author_address
    'N. S. Karthikeyan'
;
Chemistry Division, School of Science and Humanities,
VIT University, Vellore 632 014
India
;
    'B. Uma Mahesh'
;
Chemistry Division, School of Science and Humanities,
VIT University, Vellore 632 014
India
;
    'K. Sathiyanarayanan'
;
Chemistry Division, School of Science and Humanities,
VIT University, Vellore 632 014
India
;
    'P. Raghavaiah'
;
School of Chemistry, University of Hyderabad,
Hyderabad 500 046
India
;
    'R. S. Rathore'
;
Bioinformatics Infrastructure Facility,
Department of Biotechnology, School of Life Science,
University of Hyderabad,
Hyderabad 500 046
India
;
data_I
_chemical_name_systematic
;
(7<i>E</i>)-5-Benzyl-7-(2-chlorobenzylidene)-3-(2-chlorophenyl)-2-phenyl-
3,3a,4,5,6,7-hexahydro-2<i>H</i>-pyrazolo[4,3-<i>c</i>]pyridine
;
_chemical_name_common     ?
_chemical_formula_moiety     'C32 H27 Cl2 N3'
_chemical_formula_sum     'C32 H27 Cl2 N3'
_chemical_formula_iupac     'C32 H27 Cl2 N3'
_chemical_formula_weight     524.47
_chemical_melting_point     427(2)
_symmetry_cell_setting     monoclinic
_symmetry_space_group_name_H-M     'P 21/c'
_symmetry_space_group_name_Hall     '-P 2ybc'
loop_
    _symmetry_equiv_pos_as_xyz
    'x, y, z'
    '-x, y+1/2, -z+1/2'
    '-x, -y, -z'
    'x, -y+1/2, z+1/2'
_cell_length_a     13.7117(7)
_cell_length_b     15.4451(6)
_cell_length_c     13.6896(9)
_cell_angle_alpha     90.00
_cell_angle_beta     113.135(7)
_cell_angle_gamma     90.00
_cell_volume     2666.0(2)
_cell_formula_units_Z     4
_cell_measurement_reflns_used     2998
_cell_measurement_theta_min     2.63
_cell_measurement_theta_max     29.09
_cell_measurement_temperature     294(2)
_exptl_crystal_description     plate
_exptl_crystal_colour     colorless
_exptl_crystal_size_max     0.36
_exptl_crystal_size_mid     0.26
_exptl_crystal_size_min     0.22
_exptl_crystal_density_diffrn     1.307
_exptl_crystal_density_meas     ?
_exptl_crystal_density_method     'not measured'
_exptl_crystal_F_000     1096
_exptl_absorpt_coefficient_mu     0.270
_exptl_absorpt_correction_type     multi-scan
_exptl_absorpt_process_details     '(CrysAlis Pro; Oxford Diffraction, 2009)'
_exptl_absorpt_correction_T_min     0.9091
_exptl_absorpt_correction_T_max     0.9430
_exptl_special_details
;
<i>CrysAlis PRO</i>, Oxford Diffraction Ltd., Version 1.171.33.55 (release
05--01-2010 CrysAlis171. NET) Empirical absorption correction using spherical
harmonics, implemented in SCALE3 ABSPACK scaling algorithm.
;
_diffrn_ambient_temperature     294(2)
_diffrn_radiation_type     MoK\a
_diffrn_radiation_wavelength     0.71073
_diffrn_radiation_source     'Enhance (Mo) X-ray Source'
_diffrn_radiation_monochromator     'graphite'
_diffrn_measurement_device_type     'Oxford Diffraction Xcalibur Eos Gemini'
_diffrn_measurement_method     '\w scan'
_diffrn_detector_area_resol_mean     16.3291
_diffrn_reflns_number     11774
_diffrn_reflns_av_R_equivalents     0.0488
_diffrn_reflns_av_sigmaI/netI     0.1045
_diffrn_reflns_theta_min     2.64
_diffrn_reflns_theta_max     26.37
_diffrn_reflns_theta_full     25.00
_diffrn_measured_fraction_theta_max     0.999
_diffrn_measured_fraction_theta_full     0.999
_diffrn_reflns_limit_h_min     -14
_diffrn_reflns_limit_h_max     17
_diffrn_reflns_limit_k_min     -19
_diffrn_reflns_limit_k_max     17
_diffrn_reflns_limit_l_min     -15
_diffrn_reflns_limit_l_max     17
_diffrn_standards_number     .
_diffrn_standards_interval_count     .
_diffrn_standards_interval_time     .
_diffrn_standards_decay_%     .
_refine_special_details
;
Refinement of <i>F</i>^2^ against ALL reflections. The weighted <i>R</i>-factor
<i>wR</i> and goodness of fit <i>S</i> are based on <i>F</i>^2^, conventional
<i>R</i>-factors <i>R</i> are based on <i>F</i>, with <i>F</i> set to zero for
negative <i>F</i>^2^. The threshold expression of <i>F</i>^2^ >
\s(<i>F</i>^2^) is used only for calculating <i>R</i>-factors(gt) <i>etc</i>.
and is not relevant to the choice of reflections for refinement.
<i>R</i>-factors based on <i>F</i>^2^ are statistically about twice as large
as those based on <i>F</i>, and <i>R</i>- factors based on ALL data will be
even larger.
;
_reflns_number_total     5436
_reflns_number_gt     2483
_reflns_threshold_expression     I>2\s(I)
_refine_ls_structure_factor_coef     Fsqd
_refine_ls_matrix_type     full
_refine_ls_R_factor_all     0.1349
_refine_ls_R_factor_gt     0.0486
_refine_ls_wR_factor_gt     0.0820
_refine_ls_wR_factor_ref     0.0981
_refine_ls_goodness_of_fit_ref     0.832
_refine_ls_restrained_S_all     0.832
_refine_ls_number_reflns     5436
_refine_ls_number_parameters     334
_refine_ls_number_restraints     0
_refine_ls_hydrogen_treatment     constr
_refine_ls_weighting_scheme     calc
_refine_ls_weighting_details
         'calc w=1/[\s^2^(Fo^2^)+(0.0389P)^2^+0.0000P] where P=(Fo^2^+2Fc^2^)/3'
_atom_sites_solution_hydrogens     geom
_atom_sites_solution_primary     direct
_atom_sites_solution_secondary     difmap
_refine_ls_shift/su_max     0.000
_refine_ls_shift/su_mean     0.000
_refine_diff_density_max     0.165
_refine_diff_density_min     -0.226
_refine_ls_extinction_method     none
_refine_ls_extinction_coef     ?
loop_
    _atom_type_symbol
    _atom_type_description
    _atom_type_scat_dispersion_real
    _atom_type_scat_dispersion_imag
    _atom_type_scat_source
    'C' 'C' 0.0033 0.0016
                         'International Tables Vol C Tables 4.2.6.8 and 6.1.1.4'
    'H' 'H' 0.0000 0.0000
                         'International Tables Vol C Tables 4.2.6.8 and 6.1.1.4'
    'N' 'N' 0.0061 0.0033
                         'International Tables Vol C Tables 4.2.6.8 and 6.1.1.4'
    'Cl' 'Cl' 0.1484 0.1585
                         'International Tables Vol C Tables 4.2.6.8 and 6.1.1.4'
_computing_data_collection     'CrysAlis Pro (Oxford Diffraction, 2009)'
_computing_cell_refinement     'CrysAlis Pro (Oxford Diffraction, 2009)'
_computing_data_reduction     'CrysAlis Pro (Oxford Diffraction, 2009)'
_computing_structure_solution     'SHELXS97 (Sheldrick, 2008)'
_computing_structure_refinement     'SHELXL97 (Sheldrick, 2008)'
_computing_molecular_graphics
                              'ORTEP-3 (Farrugia, 1997) and PLATON (Spek, 2009)'
_computing_publication_material
                            'SHELXL97 (Sheldrick, 2008) and PLATON (Spek, 2009)'
loop_
    _atom_site_type_symbol
    _atom_site_label
    _atom_site_fract_x
    _atom_site_fract_y
    _atom_site_fract_z
    _atom_site_U_iso_or_equiv
    _atom_site_adp_type
    _atom_site_calc_flag
    _atom_site_refinement_flags
    _atom_site_occupancy
    _atom_site_disorder_assembly
    _atom_site_disorder_group
    C C3 0.68994(17) 0.48100(13) 0.39914(17) 0.0384(6) Uani d . 1 . .
    H H3 0.7343 0.4316 0.3979 0.046 Uiso calc R 1 . .
    C C3A 0.60177(16) 0.44975(13) 0.43353(18) 0.0372(6) Uani d . 1 . .
    H H3A 0.5847 0.4958 0.4735 0.045 Uiso calc R 1 . .
    C C4 0.62227(17) 0.36610(14) 0.49646(19) 0.0466(7) Uani d . 1 . .
    H H4A 0.6489 0.3225 0.4623 0.056 Uiso calc R 1 . .
    H H4B 0.6753 0.3756 0.5675 0.056 Uiso calc R 1 . .
    C C6 0.44171(18) 0.31461(13) 0.39584(19) 0.0483(7) Uani d . 1 . .
    H H6A 0.3770 0.2970 0.4031 0.058 Uiso calc R 1 . .
    H H6B 0.4665 0.2659 0.3671 0.058 Uiso calc R 1 . .
    C C7 0.41706(18) 0.38915(13) 0.31845(19) 0.0399(6) Uani d . 1 . .
    C C7A 0.51168(17) 0.43857(14) 0.32849(19) 0.0396(6) Uani d . 1 . .
    C C8 0.67598(17) 0.52120(13) 0.21565(19) 0.0372(6) Uani d . 1 . .
    C C9 0.78552(18) 0.51570(14) 0.24683(19) 0.0440(6) Uani d . 1 . .
    H H9 0.8286 0.5028 0.3170 0.053 Uiso calc R 1 . .
    C C10 0.8300(2) 0.52943(15) 0.1736(2) 0.0538(7) Uani d . 1 . .
    H H10 0.9033 0.5261 0.1954 0.065 Uiso calc R 1 . .
    C C11 0.7685(2) 0.54792(15) 0.0691(2) 0.0565(7) Uani d . 1 . .
    H H11 0.7992 0.5561 0.0202 0.068 Uiso calc R 1 . .
    C C12 0.6598(2) 0.55403(15) 0.0385(2) 0.0563(7) Uani d . 1 . .
    H H12 0.6173 0.5671 -0.0317 0.068 Uiso calc R 1 . .
    C C13 0.61374(19) 0.54113(14) 0.1102(2) 0.0491(7) Uani d . 1 . .
    H H13 0.5406 0.5458 0.0882 0.059 Uiso calc R 1 . .
    C C14 0.75983(17) 0.55254(13) 0.46627(18) 0.0371(6) Uani d . 1 . .
    C C15 0.86179(18) 0.53885(15) 0.54037(19) 0.0496(7) Uani d . 1 . .
    C C16 0.9251(2) 0.60585(19) 0.5984(2) 0.0626(8) Uani d . 1 . .
    H H16 0.9935 0.5946 0.6474 0.075 Uiso calc R 1 . .
    C C17 0.8869(2) 0.68811(19) 0.5834(2) 0.0629(8) Uani d . 1 . .
    H H17 0.9297 0.7336 0.6211 0.075 Uiso calc R 1 . .
    C C18 0.7853(2) 0.70400(16) 0.5126(2) 0.0603(8) Uani d . 1 . .
    H H18 0.7584 0.7601 0.5038 0.072 Uiso calc R 1 . .
    C C19 0.72281(19) 0.63714(15) 0.4546(2) 0.0494(7) Uani d . 1 . .
    H H19 0.6542 0.6489 0.4064 0.059 Uiso calc R 1 . .
    C C20 0.5425(2) 0.25732(14) 0.5690(2) 0.0565(7) Uani d . 1 . .
    H H20A 0.5710 0.2125 0.5381 0.068 Uiso calc R 1 . .
    H H20B 0.4757 0.2366 0.5688 0.068 Uiso calc R 1 . .
    C C21 0.6183(2) 0.27240(15) 0.6818(2) 0.0503(7) Uani d . 1 . .
    C C22 0.7124(2) 0.22752(18) 0.7258(3) 0.0785(10) Uani d . 1 . .
    H H22 0.7295 0.1863 0.6855 0.094 Uiso calc R 1 . .
    C C23 0.7823(3) 0.2434(2) 0.8303(4) 0.0997(14) Uani d . 1 . .
    H H23 0.8460 0.2132 0.8594 0.120 Uiso calc R 1 . .
    C C24 0.7569(3) 0.3035(2) 0.8899(3) 0.0999(14) Uani d . 1 . .
    H H24 0.8035 0.3141 0.9596 0.120 Uiso calc R 1 . .
    C C25 0.6636(3) 0.34798(18) 0.8477(2) 0.0777(9) Uani d . 1 . .
    H H25 0.6462 0.3886 0.8884 0.093 Uiso calc R 1 . .
    C C26 0.5955(2) 0.33212(16) 0.7442(2) 0.0601(8) Uani d . 1 . .
    H H26 0.5322 0.3628 0.7156 0.072 Uiso calc R 1 . .
    C C27 0.32178(17) 0.41049(14) 0.2455(2) 0.0456(6) Uani d . 1 . .
    H H27 0.3200 0.4618 0.2092 0.055 Uiso calc R 1 . .
    C C28 0.21940(17) 0.36564(15) 0.21350(18) 0.0413(6) Uani d . 1 . .
    C C29 0.12329(18) 0.41044(14) 0.1697(2) 0.0454(6) Uani d . 1 . .
    C C30 0.02629(18) 0.36958(16) 0.1313(2) 0.0552(7) Uani d . 1 . .
    H H30 -0.0359 0.4017 0.1019 0.066 Uiso calc R 1 . .
    C C31 0.0221(2) 0.28080(17) 0.1368(2) 0.0593(8) Uani d . 1 . .
    H H31 -0.0429 0.2524 0.1113 0.071 Uiso calc R 1 . .
    C C32 0.1142(2) 0.23457(15) 0.1800(2) 0.0570(8) Uani d . 1 . .
    H H32 0.1115 0.1746 0.1845 0.068 Uiso calc R 1 . .
    C C33 0.21102(19) 0.27578(15) 0.21688(19) 0.0507(7) Uani d . 1 . .
    H H33 0.2726 0.2428 0.2448 0.061 Uiso calc R 1 . .
    N N1 0.52729(14) 0.47054(11) 0.24903(16) 0.0431(5) Uani d . 1 . .
    N N2 0.62818(14) 0.51001(11) 0.28892(15) 0.0403(5) Uani d . 1 . .
    N N5 0.52271(14) 0.33591(11) 0.50228(15) 0.0428(5) Uani d . 1 . .
    Cl Cl1 0.91528(6) 0.43491(4) 0.56217(7) 0.0870(3) Uani d . 1 . .
    Cl Cl2 0.12374(5) 0.52302(4) 0.16351(7) 0.0764(3) Uani d . 1 . .
loop_
    _atom_site_aniso_label
    _atom_site_aniso_U_11
    _atom_site_aniso_U_22
    _atom_site_aniso_U_33
    _atom_site_aniso_U_12
    _atom_site_aniso_U_13
    _atom_site_aniso_U_23
    C3 0.0318(12) 0.0456(13) 0.0375(14) 0.0018(11) 0.0133(12) 0.0007(12)
    C3A 0.0334(13) 0.0410(14) 0.0401(14) -0.0001(10) 0.0174(12) -0.0006(12)
    C4 0.0388(14) 0.0504(15) 0.0494(16) -0.0005(11) 0.0161(14) 0.0036(13)
    C6 0.0433(15) 0.0498(15) 0.0512(17) -0.0036(12) 0.0179(14) -0.0057(13)
    C7 0.0361(14) 0.0483(14) 0.0384(15) -0.0021(11) 0.0179(13) -0.0016(12)
    C7A 0.0332(14) 0.0460(14) 0.0429(16) 0.0006(11) 0.0187(13) 0.0023(12)
    C8 0.0335(14) 0.0410(13) 0.0380(14) -0.0044(11) 0.0152(13) -0.0030(12)
    C9 0.0394(15) 0.0571(15) 0.0380(15) 0.0010(12) 0.0180(13) -0.0014(12)
    C10 0.0424(15) 0.0719(17) 0.0555(18) -0.0033(13) 0.0281(16) -0.0068(15)
    C11 0.0635(19) 0.0644(17) 0.0556(19) -0.0102(14) 0.0384(17) -0.0052(15)
    C12 0.0599(19) 0.0697(17) 0.0403(16) -0.0072(14) 0.0208(16) 0.0048(14)
    C13 0.0379(14) 0.0639(17) 0.0440(16) -0.0046(12) 0.0143(14) 0.0015(14)
    C14 0.0351(13) 0.0438(14) 0.0352(14) -0.0031(11) 0.0167(12) -0.0005(12)
    C15 0.0405(14) 0.0607(16) 0.0414(15) -0.0023(13) 0.0095(14) -0.0021(13)
    C16 0.0460(16) 0.084(2) 0.0463(18) -0.0079(16) 0.0063(15) -0.0097(16)
    C17 0.063(2) 0.074(2) 0.0553(19) -0.0245(16) 0.0269(17) -0.0207(16)
    C18 0.070(2) 0.0479(15) 0.072(2) -0.0065(14) 0.0376(19) -0.0086(15)
    C19 0.0418(15) 0.0516(16) 0.0548(17) 0.0009(13) 0.0187(14) -0.0034(14)
    C20 0.0609(17) 0.0449(15) 0.0643(19) -0.0002(13) 0.0252(17) 0.0074(14)
    C21 0.0457(16) 0.0430(15) 0.0597(19) 0.0010(13) 0.0179(16) 0.0206(15)
    C22 0.063(2) 0.0688(19) 0.102(3) 0.0148(16) 0.031(2) 0.037(2)
    C23 0.051(2) 0.090(3) 0.130(4) 0.010(2) 0.007(3) 0.064(3)
    C24 0.073(3) 0.095(3) 0.090(3) -0.032(2) -0.013(2) 0.049(2)
    C25 0.083(2) 0.077(2) 0.057(2) -0.0231(18) 0.010(2) 0.0085(18)
    C26 0.0543(18) 0.0576(17) 0.0574(19) -0.0043(14) 0.0100(17) 0.0125(16)
    C27 0.0397(15) 0.0499(14) 0.0486(17) -0.0030(12) 0.0189(14) 0.0001(13)
    C28 0.0369(14) 0.0516(15) 0.0361(15) -0.0030(12) 0.0152(13) -0.0033(12)
    C29 0.0399(15) 0.0487(14) 0.0493(16) -0.0047(12) 0.0193(14) 0.0013(13)
    C30 0.0377(15) 0.0598(17) 0.0600(19) 0.0001(12) 0.0104(15) 0.0037(15)
    C31 0.0448(16) 0.0624(18) 0.0586(19) -0.0144(14) 0.0072(16) -0.0048(15)
    C32 0.0527(17) 0.0477(15) 0.0564(18) -0.0077(13) 0.0060(16) -0.0058(14)
    C33 0.0448(16) 0.0528(16) 0.0465(16) -0.0005(12) 0.0093(14) -0.0077(13)
    N1 0.0299(11) 0.0542(12) 0.0451(13) -0.0051(9) 0.0145(11) -0.0001(11)
    N2 0.0287(11) 0.0570(12) 0.0350(12) -0.0049(9) 0.0124(10) 0.0001(10)
    N5 0.0400(12) 0.0443(11) 0.0434(12) -0.0051(9) 0.0156(11) 0.0044(10)
    Cl1 0.0653(5) 0.0766(5) 0.0839(6) 0.0217(4) -0.0087(5) 0.0038(4)
    Cl2 0.0549(4) 0.0535(4) 0.1194(7) 0.0007(3) 0.0327(5) 0.0127(4)
_geom_special_details
;
All e.s.d.'s (except the e.s.d. in the dihedral angle between two l.s. planes)
are estimated using the full covariance matrix. The cell e.s.d.'s are taken
into account individually in the estimation of e.s.d.'s in distances, angles
and torsion angles; correlations between e.s.d.'s in cell parameters are only
used when they are defined by crystal symmetry. An approximate (isotropic)
treatment of cell e.s.d.'s is used for estimating e.s.d.'s involving l.s.
planes.
;
loop_
    _geom_bond_atom_site_label_1
    _geom_bond_atom_site_label_2
    _geom_bond_site_symmetry_2
    _geom_bond_distance
    _geom_bond_publ_flag
    C3 N2 . 1.480(3) ?
    C3 C14 . 1.514(3) ?
    C3 C3A . 1.537(3) ?
    C3 H3 . 0.9800 ?
    C3A C7A . 1.493(3) ?
    C3A C4 . 1.517(3) ?
    C3A H3A . 0.9800 ?
    C4 N5 . 1.474(3) ?
    C4 H4A . 0.9700 ?
    C4 H4B . 0.9700 ?
    C6 N5 . 1.481(3) ?
    C6 C7 . 1.510(3) ?
    C6 H6A . 0.9700 ?
    C6 H6B . 0.9700 ?
    C7 C27 . 1.337(3) ?
    C7 C7A . 1.464(3) ?
    C7A N1 . 1.287(3) ?
    C8 C13 . 1.392(3) ?
    C8 C9 . 1.393(3) ?
    C8 N2 . 1.408(3) ?
    C9 C10 . 1.379(3) ?
    C9 H9 . 0.9300 ?
    C10 C11 . 1.375(3) ?
    C10 H10 . 0.9300 ?
    C11 C12 . 1.383(3) ?
    C11 H11 . 0.9300 ?
    C12 C13 . 1.375(3) ?
    C12 H12 . 0.9300 ?
    C13 H13 . 0.9300 ?
    C14 C15 . 1.383(3) ?
    C14 C19 . 1.388(3) ?
    C15 C16 . 1.383(3) ?
    C15 Cl1 . 1.741(2) ?
    C16 C17 . 1.359(3) ?
    C16 H16 . 0.9300 ?
    C17 C18 . 1.372(3) ?
    C17 H17 . 0.9300 ?
    C18 C19 . 1.377(3) ?
    C18 H18 . 0.9300 ?
    C19 H19 . 0.9300 ?
    C20 N5 . 1.478(3) ?
    C20 C21 . 1.503(3) ?
    C20 H20A . 0.9700 ?
    C20 H20B . 0.9700 ?
    C21 C26 . 1.373(3) ?
    C21 C22 . 1.377(3) ?
    C22 C23 . 1.397(4) ?
    C22 H22 . 0.9300 ?
    C23 C24 . 1.368(5) ?
    C23 H23 . 0.9300 ?
    C24 C25 . 1.364(4) ?
    C24 H24 . 0.9300 ?
    C25 C26 . 1.379(3) ?
    C25 H25 . 0.9300 ?
    C26 H26 . 0.9300 ?
    C27 C28 . 1.470(3) ?
    C27 H27 . 0.9300 ?
    C28 C33 . 1.395(3) ?
    C28 C29 . 1.398(3) ?
    C29 C30 . 1.376(3) ?
    C29 Cl2 . 1.741(2) ?
    C30 C31 . 1.376(3) ?
    C30 H30 . 0.9300 ?
    C31 C32 . 1.367(3) ?
    C31 H31 . 0.9300 ?
    C32 C33 . 1.376(3) ?
    C32 H32 . 0.9300 ?
    C33 H33 . 0.9300 ?
    N1 N2 . 1.411(2) ?
loop_
    _geom_angle_atom_site_label_1
    _geom_angle_atom_site_label_2
    _geom_angle_atom_site_label_3
    _geom_angle_site_symmetry_1
    _geom_angle_site_symmetry_3
    _geom_angle
    _geom_angle_publ_flag
    N2 C3 C14 . . 111.73(17) ?
    N2 C3 C3A . . 101.74(17) ?
    C14 C3 C3A . . 115.45(19) ?
    N2 C3 H3 . . 109.2 ?
    C14 C3 H3 . . 109.2 ?
    C3A C3 H3 . . 109.2 ?
    C7A C3A C4 . . 110.32(17) ?
    C7A C3A C3 . . 101.19(18) ?
    C4 C3A C3 . . 116.68(18) ?
    C7A C3A H3A . . 109.4 ?
    C4 C3A H3A . . 109.4 ?
    C3 C3A H3A . . 109.4 ?
    N5 C4 C3A . . 109.35(17) ?
    N5 C4 H4A . . 109.8 ?
    C3A C4 H4A . . 109.8 ?
    N5 C4 H4B . . 109.8 ?
    C3A C4 H4B . . 109.8 ?
    H4A C4 H4B . . 108.3 ?
    N5 C6 C7 . . 113.30(17) ?
    N5 C6 H6A . . 108.9 ?
    C7 C6 H6A . . 108.9 ?
    N5 C6 H6B . . 108.9 ?
    C7 C6 H6B . . 108.9 ?
    H6A C6 H6B . . 107.7 ?
    C27 C7 C7A . . 120.7(2) ?
    C27 C7 C6 . . 126.6(2) ?
    C7A C7 C6 . . 112.69(19) ?
    N1 C7A C7 . . 123.8(2) ?
    N1 C7A C3A . . 114.9(2) ?
    C7 C7A C3A . . 121.2(2) ?
    C13 C8 C9 . . 118.6(2) ?
    C13 C8 N2 . . 119.9(2) ?
    C9 C8 N2 . . 121.5(2) ?
    C10 C9 C8 . . 120.0(2) ?
    C10 C9 H9 . . 120.0 ?
    C8 C9 H9 . . 120.0 ?
    C11 C10 C9 . . 121.4(2) ?
    C11 C10 H10 . . 119.3 ?
    C9 C10 H10 . . 119.3 ?
    C10 C11 C12 . . 118.5(3) ?
    C10 C11 H11 . . 120.7 ?
    C12 C11 H11 . . 120.7 ?
    C13 C12 C11 . . 121.1(3) ?
    C13 C12 H12 . . 119.5 ?
    C11 C12 H12 . . 119.5 ?
    C12 C13 C8 . . 120.4(2) ?
    C12 C13 H13 . . 119.8 ?
    C8 C13 H13 . . 119.8 ?
    C15 C14 C19 . . 116.5(2) ?
    C15 C14 C3 . . 123.4(2) ?
    C19 C14 C3 . . 120.10(19) ?
    C16 C15 C14 . . 122.2(2) ?
    C16 C15 Cl1 . . 117.7(2) ?
    C14 C15 Cl1 . . 120.18(18) ?
    C17 C16 C15 . . 119.7(2) ?
    C17 C16 H16 . . 120.2 ?
    C15 C16 H16 . . 120.2 ?
    C16 C17 C18 . . 119.9(2) ?
    C16 C17 H17 . . 120.1 ?
    C18 C17 H17 . . 120.1 ?
    C17 C18 C19 . . 120.2(2) ?
    C17 C18 H18 . . 119.9 ?
    C19 C18 H18 . . 119.9 ?
    C18 C19 C14 . . 121.5(2) ?
    C18 C19 H19 . . 119.2 ?
    C14 C19 H19 . . 119.2 ?
    N5 C20 C21 . . 113.11(18) ?
    N5 C20 H20A . . 109.0 ?
    C21 C20 H20A . . 109.0 ?
    N5 C20 H20B . . 109.0 ?
    C21 C20 H20B . . 109.0 ?
    H20A C20 H20B . . 107.8 ?
    C26 C21 C22 . . 118.0(3) ?
    C26 C21 C20 . . 120.6(2) ?
    C22 C21 C20 . . 121.5(3) ?
    C21 C22 C23 . . 120.5(3) ?
    C21 C22 H22 . . 119.8 ?
    C23 C22 H22 . . 119.8 ?
    C24 C23 C22 . . 119.8(3) ?
    C24 C23 H23 . . 120.1 ?
    C22 C23 H23 . . 120.1 ?
    C25 C24 C23 . . 120.3(3) ?
    C25 C24 H24 . . 119.8 ?
    C23 C24 H24 . . 119.8 ?
    C24 C25 C26 . . 119.3(3) ?
    C24 C25 H25 . . 120.4 ?
    C26 C25 H25 . . 120.4 ?
    C21 C26 C25 . . 122.1(3) ?
    C21 C26 H26 . . 119.0 ?
    C25 C26 H26 . . 119.0 ?
    C7 C27 C28 . . 130.2(2) ?
    C7 C27 H27 . . 114.9 ?
    C28 C27 H27 . . 114.9 ?
    C33 C28 C29 . . 115.5(2) ?
    C33 C28 C27 . . 122.7(2) ?
    C29 C28 C27 . . 121.6(2) ?
    C30 C29 C28 . . 122.9(2) ?
    C30 C29 Cl2 . . 117.43(18) ?
    C28 C29 Cl2 . . 119.63(17) ?
    C31 C30 C29 . . 119.4(2) ?
    C31 C30 H30 . . 120.3 ?
    C29 C30 H30 . . 120.3 ?
    C32 C31 C30 . . 119.6(2) ?
    C32 C31 H31 . . 120.2 ?
    C30 C31 H31 . . 120.2 ?
    C31 C32 C33 . . 120.7(2) ?
    C31 C32 H32 . . 119.6 ?
    C33 C32 H32 . . 119.6 ?
    C32 C33 C28 . . 121.9(2) ?
    C32 C33 H33 . . 119.1 ?
    C28 C33 H33 . . 119.1 ?
    C7A N1 N2 . . 107.59(19) ?
    C8 N2 N1 . . 115.95(18) ?
    C8 N2 C3 . . 121.56(17) ?
    N1 N2 C3 . . 110.18(17) ?
    C4 N5 C20 . . 110.11(18) ?
    C4 N5 C6 . . 111.69(18) ?
    C20 N5 C6 . . 108.06(17) ?
loop_
    _geom_torsion_atom_site_label_1
    _geom_torsion_atom_site_label_2
    _geom_torsion_atom_site_label_3
    _geom_torsion_atom_site_label_4
    _geom_torsion_site_symmetry_1
    _geom_torsion_site_symmetry_2
    _geom_torsion_site_symmetry_3
    _geom_torsion_site_symmetry_4
    _geom_torsion
    _geom_torsion_publ_flag
    N2 C3 C3A C7A . . . . 18.3(2) ?
    C14 C3 C3A C7A . . . . 139.43(18) ?
    N2 C3 C3A C4 . . . . 137.96(19) ?
    C14 C3 C3A C4 . . . . -100.9(2) ?
    C7A C3A C4 N5 . . . . -52.9(2) ?
    C3 C3A C4 N5 . . . . -167.63(18) ?
    N5 C6 C7 C27 . . . . -141.8(2) ?
    N5 C6 C7 C7A . . . . 39.4(3) ?
    C27 C7 C7A N1 . . . . -36.8(3) ?
    C6 C7 C7A N1 . . . . 142.1(2) ?
    C27 C7 C7A C3A . . . . 147.8(2) ?
    C6 C7 C7A C3A . . . . -33.3(3) ?
    C4 C3A C7A N1 . . . . -135.4(2) ?
    C3 C3A C7A N1 . . . . -11.3(2) ?
    C4 C3A C7A C7 . . . . 40.4(3) ?
    C3 C3A C7A C7 . . . . 164.53(19) ?
    C13 C8 C9 C10 . . . . -0.4(3) ?
    N2 C8 C9 C10 . . . . -178.2(2) ?
    C8 C9 C10 C11 . . . . -0.6(4) ?
    C9 C10 C11 C12 . . . . 1.1(4) ?
    C10 C11 C12 C13 . . . . -0.6(4) ?
    C11 C12 C13 C8 . . . . -0.3(4) ?
    C9 C8 C13 C12 . . . . 0.8(3) ?
    N2 C8 C13 C12 . . . . 178.6(2) ?
    N2 C3 C14 C15 . . . . -140.5(2) ?
    C3A C3 C14 C15 . . . . 103.9(3) ?
    N2 C3 C14 C19 . . . . 39.0(3) ?
    C3A C3 C14 C19 . . . . -76.6(3) ?
    C19 C14 C15 C16 . . . . -1.5(4) ?
    C3 C14 C15 C16 . . . . 178.0(2) ?
    C19 C14 C15 Cl1 . . . . 179.33(19) ?
    C3 C14 C15 Cl1 . . . . -1.2(3) ?
    C14 C15 C16 C17 . . . . 0.3(4) ?
    Cl1 C15 C16 C17 . . . . 179.5(2) ?
    C15 C16 C17 C18 . . . . 1.3(4) ?
    C16 C17 C18 C19 . . . . -1.8(4) ?
    C17 C18 C19 C14 . . . . 0.6(4) ?
    C15 C14 C19 C18 . . . . 1.1(4) ?
    C3 C14 C19 C18 . . . . -178.5(2) ?
    N5 C20 C21 C26 . . . . 59.8(3) ?
    N5 C20 C21 C22 . . . . -119.9(2) ?
    C26 C21 C22 C23 . . . . -0.6(4) ?
    C20 C21 C22 C23 . . . . 179.1(2) ?
    C21 C22 C23 C24 . . . . 0.5(5) ?
    C22 C23 C24 C25 . . . . 0.0(5) ?
    C23 C24 C25 C26 . . . . -0.4(5) ?
    C22 C21 C26 C25 . . . . 0.2(4) ?
    C20 C21 C26 C25 . . . . -179.5(2) ?
    C24 C25 C26 C21 . . . . 0.3(4) ?
    C7A C7 C27 C28 . . . . 172.6(2) ?
    C6 C7 C27 C28 . . . . -6.1(4) ?
    C7 C27 C28 C33 . . . . -31.2(4) ?
    C7 C27 C28 C29 . . . . 153.8(3) ?
    C33 C28 C29 C30 . . . . -0.6(4) ?
    C27 C28 C29 C30 . . . . 174.7(2) ?
    C33 C28 C29 Cl2 . . . . 178.85(18) ?
    C27 C28 C29 Cl2 . . . . -5.9(3) ?
    C28 C29 C30 C31 . . . . 0.9(4) ?
    Cl2 C29 C30 C31 . . . . -178.6(2) ?
    C29 C30 C31 C32 . . . . -0.2(4) ?
    C30 C31 C32 C33 . . . . -0.8(4) ?
    C31 C32 C33 C28 . . . . 1.1(4) ?
    C29 C28 C33 C32 . . . . -0.4(4) ?
    C27 C28 C33 C32 . . . . -175.6(2) ?
    C7 C7A N1 N2 . . . . -177.40(19) ?
    C3A C7A N1 N2 . . . . -1.7(3) ?
    C13 C8 N2 N1 . . . . 35.8(3) ?
    C9 C8 N2 N1 . . . . -146.42(19) ?
    C13 C8 N2 C3 . . . . 174.33(19) ?
    C9 C8 N2 C3 . . . . -7.9(3) ?
    C7A N1 N2 C8 . . . . 158.2(2) ?
    C7A N1 N2 C3 . . . . 15.1(2) ?
    C14 C3 N2 C8 . . . . 74.5(2) ?
    C3A C3 N2 C8 . . . . -161.78(18) ?
    C14 C3 N2 N1 . . . . -144.89(18) ?
    C3A C3 N2 N1 . . . . -21.2(2) ?
    C3A C4 N5 C20 . . . . -176.51(18) ?
    C3A C4 N5 C6 . . . . 63.4(2) ?
    C21 C20 N5 C4 . . . . 61.7(3) ?
    C21 C20 N5 C6 . . . . -176.1(2) ?
    C7 C6 N5 C4 . . . . -56.7(2) ?
    C7 C6 N5 C20 . . . . -178.0(2) ?
loop_
    _geom_hbond_atom_site_label_D
    _geom_hbond_atom_site_label_H
    _geom_hbond_atom_site_label_A
    _geom_hbond_site_symmetry_A
    _geom_hbond_distance_DH
    _geom_hbond_distance_HA
    _geom_hbond_distance_DA
    _geom_hbond_angle_DHA
    _geom_hbond_publ_flag
    C3 H3 Cl1 . 0.98 2.61 3.101(2) 111 y
    C27 H27 Cl2 . 0.93 2.68 3.043(3) 104 y
