# Supplementary material for: (7E)-5-Benzyl-7-(2-chloro­benzyl­idene)-3-(2-chloro­phen­yl)-2-phenyl-3,3a,4,5,6,7-hexa­hydro-2H-pyrazolo­[4,3-c]pyridine
Source: Acta Crystallogr Sect E Struct Rep Online. 2010 Jun 23;66(Pt 7):o1734. doi: 10.1107/S1600536810023317 (PMC3006872; doi:10.1107/S1600536810023317)
Supplement: Supplementary file 2 [file e-66-o1734-Isup2.hkl]

#
# h,k,l, Fc-squared, Fo-squared, sigma(Fo-squared) and status flag
#
data_I
_shelx_title ' I in P21/c '
_shelx_refln_list_code          4
_shelx_F_calc_maximum      254.30
_exptl_crystal_F_000      1096.00
_reflns_d_resolution_high  0.8001
 
loop_
 _symmetry_equiv_pos_as_xyz
 'x, y, z'
 '-x, y+1/2, -z+1/2'
 '-x, -y, -z'
 'x, -y+1/2, z+1/2'
 
_cell_length_a    13.7117
_cell_length_b    15.4451
_cell_length_c    13.6896
_cell_angle_alpha  90.000
_cell_angle_beta  113.135
_cell_angle_gamma  90.000
 
_shelx_F_squared_multiplier     1.000
 
loop_
 _refln_index_h
 _refln_index_k
 _refln_index_l
 _refln_F_squared_calc
 _refln_F_squared_meas
 _refln_F_squared_sigma
 _refln_observed_status
   2   0   0     2313.03     2384.29     38.65 o
   3   0   0     1646.96     1711.14     41.85 o
   4   0   0     5089.68     4813.37     54.92 o
   5   0   0     1185.50     1110.35     30.82 o
   6   0   0     1545.63     1374.80     53.93 o
   7   0   0     1762.18     1741.84     65.28 o
   8   0   0     2386.93     2489.38     83.29 o
   9   0   0     1747.88     1813.13     77.50 o
  10   0   0      863.85      886.08     37.16 o
  11   0   0      566.00      491.88     31.25 o
  12   0   0      426.91      419.64     30.36 o
  13   0   0      224.24      193.01     45.23 o
  14   0   0       35.67       19.11     31.79 o
  15   0   0       25.82       41.84     38.55 o
   2   1   0    13463.74    12323.67     75.31 o
   3   1   0      377.51      352.58     12.23 o
   4   1   0       24.46       33.43      8.31 o
   5   1   0       54.51       66.12      8.93 o
   6   1   0       81.97       90.65     12.93 o
   7   1   0       17.75       20.72     17.59 o
   8   1   0       31.32       26.49     17.08 o
   9   1   0       15.89       13.23     13.37 o
  10   1   0     1609.59     1595.48     43.09 o
  11   1   0        2.38       -1.37     11.95 o
  12   1   0      271.53      257.30     23.92 o
  13   1   0       42.11       70.53     30.18 o
  14   1   0        0.00        2.24     30.11 o
  15   1   0        3.24      -14.37     29.55 o
   0   2   0    15088.85    14798.92     85.68 o
   1   2   0      565.42      554.79     10.63 o
   2   2   0      113.67       92.88      6.48 o
   3   2   0       23.04       36.58      6.75 o
   4   2   0    13278.53    12912.07     68.06 o
   5   2   0     4199.20     4236.13     50.96 o
   6   2   0      485.03      580.07     20.85 o
   7   2   0      150.81      182.67     35.61 o
   8   2   0      301.51      289.55     25.70 o
   9   2   0        8.37       -1.69     15.00 o
  10   2   0       10.02        7.56     11.00 o
  11   2   0      301.84      287.81     18.31 o
  12   2   0      114.59       77.59     20.22 o
  13   2   0       89.86      305.04     44.66 o
  14   2   0       34.57       38.44     29.21 o
  15   2   0       25.15       72.15     33.27 o
   1   3   0     8021.96     7890.96     27.79 o
   2   3   0     7242.64     6993.72     39.18 o
   3   3   0     7121.42     6913.07     27.78 o
   4   3   0      573.21      544.05     13.72 o
   5   3   0        9.20       14.98      9.40 o
   6   3   0      653.46      722.06     21.65 o
   7   3   0      131.16      113.65     19.00 o
   8   3   0      461.11      401.67     22.71 o
   9   3   0       79.95       83.94     16.75 o
  10   3   0      228.04      228.62     14.75 o
  11   3   0      250.89      243.03     24.04 o
  12   3   0       72.05       73.33     17.92 o
  13   3   0       42.58       56.57     19.72 o
  14   3   0       14.07       32.85     33.94 o
  15   3   0       14.52       58.63     42.43 o
   0   4   0    22846.51    22280.10     74.82 o
   1   4   0      150.49      149.88      4.82 o
   2   4   0     3030.77     2975.10     21.53 o
   3   4   0     4806.28     4729.91     46.82 o
   4   4   0      481.55      466.86     14.41 o
   5   4   0        4.17        6.93      5.43 o
   6   4   0      217.80      225.34     12.25 o
   7   4   0        0.88        4.67      8.36 o
   8   4   0      413.68      402.30     20.90 o
   9   4   0      355.13      391.46     31.65 o
  10   4   0        7.52        1.57      6.84 o
  11   4   0       91.11      108.36     21.74 o
  12   4   0      641.72      666.25     41.28 o
  13   4   0       91.61       85.82     19.55 o
  14   4   0       26.49       25.73     32.85 o
  15   4   0        2.32       14.77     36.66 o
   1   5   0      719.26      700.56      9.43 o
   2   5   0     2966.15     2910.18     20.97 o
   3   5   0     2689.12     2719.63     26.62 o
   4   5   0      433.31      407.30      9.71 o
   5   5   0     3015.81     3122.84     33.11 o
   6   5   0     1733.76     1658.37     22.05 o
   7   5   0      104.34       96.70      8.46 o
   8   5   0        0.36        1.77      5.59 o
   9   5   0      402.06      364.04     18.52 o
  10   5   0      153.17      161.51     18.67 o
  11   5   0      152.08      162.59     20.70 o
  12   5   0       20.59       13.65     17.88 o
  13   5   0       26.24       25.90     25.87 o
  14   5   0        0.88        4.06     37.69 o
  15   5   0       81.83      107.75     42.16 o
   0   6   0        2.81        3.95      5.62 o
   1   6   0     2324.81     2392.42     17.44 o
   2   6   0      353.05      379.16      9.78 o
   3   6   0       32.49       28.93      6.79 o
   4   6   0      253.97      260.59     23.45 o
   5   6   0      118.44      117.14      7.21 o
   6   6   0     1081.82     1105.84     22.30 o
   7   6   0      332.92      302.82     17.06 o
   8   6   0      131.10      113.47     17.51 o
   9   6   0        0.01        7.47     13.48 o
  10   6   0       49.03       34.83     16.06 o
  11   6   0       30.62       23.75     16.63 o
  12   6   0      154.61      161.46     31.31 o
  13   6   0        4.04       17.78     27.16 o
  14   6   0        5.31       -5.37     25.81 o
   1   7   0       15.03        6.63      4.70 o
   2   7   0      898.79      821.35     11.81 o
   3   7   0     2550.14     2565.67     28.76 o
   4   7   0      771.23      762.57     19.23 o
   5   7   0      238.67      252.36     16.07 o
   6   7   0     1469.39     1489.72     19.98 o
   7   7   0       26.39       28.55      5.86 o
   8   7   0       20.79       18.61      5.22 o
   9   7   0       12.71       23.43     13.42 o
  10   7   0       30.53       13.00     15.16 o
  11   7   0      148.90      116.39     27.17 o
  12   7   0       70.18       84.08     29.86 o
  13   7   0      105.44       64.99     26.24 o
  14   7   0      342.93      313.90     38.01 o
   0   8   0        5.77       11.39      8.28 o
   1   8   0        8.63        8.45      5.30 o
   2   8   0      347.57      337.97     10.52 o
   3   8   0      394.87      420.22     14.43 o
   4   8   0        4.17        6.72      7.82 o
   5   8   0      379.87      372.37     19.79 o
   6   8   0      499.76      486.85     29.63 o
   7   8   0      195.36      196.42     23.86 o
   8   8   0        1.00       -3.84      8.05 o
   9   8   0        2.11       11.97     20.42 o
  10   8   0        0.37       -6.97     21.46 o
  11   8   0        2.81        8.59     24.57 o
  12   8   0      587.58      570.54     38.85 o
  13   8   0       19.40       27.72     26.85 o
  14   8   0       15.30       17.97     28.41 o
   1   9   0        4.50        4.83      6.10 o
   2   9   0       66.21       63.95      7.04 o
   3   9   0     1329.98     1396.13     27.88 o
   4   9   0      103.16       98.47     12.15 o
   5   9   0      216.85      204.35     16.64 o
   6   9   0     1193.02     1222.55     34.80 o
   7   9   0       24.37       17.70     29.06 o
   8   9   0       49.29       53.88     20.96 o
   9   9   0       98.90       91.15     25.93 o
  10   9   0      108.60      127.06     27.08 o
  11   9   0      119.93      157.91     30.05 o
  12   9   0       18.67       18.02     25.80 o
  13   9   0       61.29       53.40     27.36 o
   0  10   0     1528.86     1505.88     40.26 o
   1  10   0      371.21      364.86     12.23 o
   2  10   0       66.26       56.04      7.74 o
   3  10   0       31.15       30.98     11.32 o
   4  10   0      148.13      136.89     16.25 o
   5  10   0       16.27       16.00     11.51 o
   6  10   0       53.17       44.67     14.36 o
   7  10   0      290.35      309.32     24.04 o
   8  10   0       75.78       84.66     17.74 o
   9  10   0      178.47      162.02     31.17 o
  10  10   0        2.55        7.87     23.45 o
  11  10   0        2.56       -8.54     24.65 o
  12  10   0       18.70       47.64     26.45 o
  13  10   0       39.20       25.47     28.70 o
   1  11   0      313.63      299.71     17.47 o
   2  11   0      124.19      123.13      9.18 o
   3  11   0      333.40      338.57     18.27 o
   4  11   0       86.50       81.70     12.89 o
   5  11   0      388.58      419.95     40.26 o
   6  11   0      612.25      652.52     38.11 o
   7  11   0      104.33       82.82     15.72 o
   8  11   0       79.58       70.80     31.32 o
   9  11   0      264.78      242.78     49.68 o
  10  11   0      123.11      133.66     38.64 o
  11  11   0        4.86       51.50     33.90 o
  12  11   0        5.11       40.67     36.75 o
   0  12   0      324.99      266.53     48.66 o
   1  12   0       74.45       51.62     12.78 o
   2  12   0      169.23      190.06     12.88 o
   3  12   0        8.51       17.67     12.30 o
   4  12   0       58.71       61.84     13.12 o
   5  12   0      565.89      578.46     26.02 o
   6  12   0       10.73       14.92     28.91 o
   7  12   0        0.27       11.54     28.63 o
   8  12   0       59.68       67.66     31.79 o
   9  12   0       30.00       21.51     33.08 o
  10  12   0       10.53       14.05     29.66 o
  11  12   0       41.54       61.14     43.64 o
  12  12   0        2.39       27.95     36.30 o
   1  13   0       92.34       54.48     28.99 o
   2  13   0      107.95      102.13     21.62 o
   3  13   0      351.93      306.93     18.89 o
   4  13   0      162.80      168.27     15.75 o
   5  13   0      102.66      110.78     33.53 o
   6  13   0      121.21      146.65     35.21 o
   7  13   0        6.83      -26.15     31.81 o
   8  13   0        2.50       14.12     30.54 o
   9  13   0      279.29      345.42     43.98 o
  10  13   0      195.26      285.28     46.23 o
  11  13   0       90.86      114.18     34.83 o
   0  14   0       29.84       16.86     50.41 o
   1  14   0       77.69       40.22     34.00 o
   2  14   0       73.91       43.69     33.41 o
   3  14   0      227.55      253.70     25.20 o
   4  14   0       91.94       94.67     23.83 o
   5  14   0        4.43        7.06     26.32 o
   6  14   0        0.77       -3.55     28.40 o
   7  14   0      204.84      259.04     39.37 o
   8  14   0        8.87      -15.70     28.66 o
   9  14   0        9.54       -3.22     30.03 o
  10  14   0       33.29       37.56     34.25 o
   1  15   0       27.90       -9.36     64.54 o
   2  15   0       32.44       37.24     34.89 o
   3  15   0       67.44      108.62     33.73 o
   4  15   0        0.23       19.93     22.18 o
   5  15   0       17.07       42.52     29.79 o
   6  15   0      206.01      181.49     35.29 o
   7  15   0       78.50       68.27     35.11 o
   8  15   0        0.21       27.29     30.29 o
   9  15   0       11.56       -4.67     36.71 o
   0  16   0       17.71       -7.90     53.39 o
   1  16   0        6.97        9.15     34.56 o
   2  16   0       28.43       35.83     34.36 o
   3  16   0        5.10      -22.23     76.67 o
   4  16   0       66.11       90.07     49.82 o
   5  16   0       16.92        1.80     28.77 o
   6  16   0      182.67      185.23     37.71 o
   7  16   0       65.26       88.96     36.87 o
   8  16   0        7.06       11.37     34.60 o
   1  17   0       15.93       46.14     35.84 o
   2  17   0      144.32      185.73     39.32 o
   3  17   0       15.04       16.89     37.00 o
   4  17   0        4.53      -24.91     56.61 o
   5  17   0        8.43       41.13     63.68 o
   6  17   0       18.57      -35.13     70.77 o
   7  17   0       28.10       18.45     33.82 o
   0  18   0       12.43       26.78     46.87 o
   1  18   0       45.50        5.85     38.65 o
   2  18   0       35.78       26.04     38.01 o
   3  18   0       24.28        0.77     56.02 o
   4  18   0       24.04       -0.40     52.84 o
   5  18   0       74.36       39.95     56.14 o
   1  19   0       41.10      -15.45     49.77 o
   2  19   0       16.79       61.01     43.60 o
 -16   1   1       19.11       65.30     29.09 o
 -15   1   1        0.63        2.85     28.73 o
 -14   1   1      237.83      234.40     59.75 o
 -13   1   1      596.73      561.67     42.63 o
 -12   1   1        0.12       -0.09     16.14 o
 -11   1   1      205.54      197.88     16.17 o
 -10   1   1      749.28      800.47     23.34 o
  -9   1   1      263.29      252.38     14.29 o
  -8   1   1      429.60      395.75     15.50 o
  -7   1   1      496.30      547.72     16.42 o
  -6   1   1      157.90      157.94      9.22 o
  -5   1   1     1047.72     1076.92     15.00 o
  -4   1   1     1514.76     1545.84     15.97 o
  -3   1   1     7690.32     7588.01     44.04 o
  -2   1   1     3977.68     3927.66     29.85 o
   1   1   1      252.01      252.49     15.40 o
   2   1   1    21884.99    20485.53     91.03 o
   3   1   1     4601.03     4331.37     40.59 o
   4   1   1     1090.32      989.99     29.34 o
   5   1   1     1770.06     1802.24     50.68 o
   6   1   1     6413.58     6513.15     83.27 o
   7   1   1     2674.02     2501.86     56.99 o
   8   1   1       48.22       36.85     17.57 o
   9   1   1      736.39      751.25     39.50 o
  10   1   1     2235.58     2182.38     75.43 o
  11   1   1       22.34       52.41     27.18 o
  12   1   1      517.22      517.21     30.99 o
  13   1   1       55.28       49.47     26.44 o
  14   1   1        2.06       -7.27     28.02 o
  15   1   1        0.40        0.64     30.55 o
 -16   2   1       10.13       69.73     78.31 o
 -15   2   1       10.89       32.65     26.24 o
 -14   2   1        3.62       -9.88     25.94 o
 -13   2   1      231.80      210.57     29.17 o
 -12   2   1       23.56       26.14     16.75 o
 -11   2   1      861.84      813.43     25.80 o
 -10   2   1      475.04      489.50     31.80 o
  -9   2   1       46.14       39.09      8.79 o
  -8   2   1       19.40       11.47      7.46 o
  -7   2   1        1.15        1.95      6.08 o
  -6   2   1      336.41      327.53     22.82 o
  -5   2   1      163.96      200.11     14.62 o
  -4   2   1     1732.77     1826.82     21.69 o
  -3   2   1     5637.61     5437.10     45.66 o
  -2   2   1     4688.12     4440.15     42.63 o
  -1   2   1       95.39       86.64      8.21 o
   0   2   1     2161.42     2133.69     20.44 o
   1   2   1       35.40       40.67      5.73 o
   2   2   1      166.12      168.59     11.34 o
   3   2   1     1907.29     1821.96     40.54 o
   4   2   1     3086.43     3093.81     37.19 o
   5   2   1        8.07       12.32      9.91 o
   6   2   1     1280.16     1291.14     35.77 o
   7   2   1      189.87      226.10     30.03 o
   8   2   1      551.82      557.46     32.12 o
   9   2   1       85.95       88.91     21.33 o
  10   2   1       89.91       98.13     36.02 o
  11   2   1       18.20       29.64     18.32 o
  12   2   1       98.79       82.61     19.95 o
  13   2   1       97.35       91.14     26.93 o
  14   2   1       90.34       94.72     31.68 o
  15   2   1        1.27       23.58     28.59 o
 -15   3   1        2.20       64.09     39.30 o
 -14   3   1      132.20      112.24     27.17 o
 -13   3   1      399.63      457.68     44.27 o
 -12   3   1        0.76        2.91     16.89 o
 -11   3   1        5.57        4.76     17.14 o
 -10   3   1       29.08       40.52      7.53 o
  -9   3   1      119.41      117.52      8.92 o
  -8   3   1     1049.96     1059.04     18.01 o
  -7   3   1     1043.11     1135.40     22.99 o
  -6   3   1     4177.73     4329.73     38.56 o
  -5   3   1     1832.66     1922.77     25.17 o
  -4   3   1      227.36      251.40     18.23 o
  -3   3   1     3686.94     3599.55     26.70 o
  -2   3   1    16109.13    15698.00    112.96 o
  -1   3   1    28224.92    26699.94    111.36 o
   0   3   1     4874.18     4624.23     49.07 o
   1   3   1     5200.88     4739.69     35.77 o
   2   3   1     9436.90     9182.68     64.61 o
   3   3   1     1186.89     1173.72     41.00 o
   4   3   1     5025.62     4896.96     51.82 o
   5   3   1      148.16      211.02     41.71 o
   6   3   1     3288.03     3435.96     66.97 o
   7   3   1      765.99      737.15     33.14 o
   8   3   1        3.48       -1.09     17.35 o
   9   3   1        6.04       -5.49     19.08 o
  10   3   1        0.38        4.85     21.41 o
  11   3   1      189.46      131.69     21.60 o
  12   3   1      533.56      505.68     31.21 o
  13   3   1       16.97        6.65     20.30 o
  14   3   1       60.74      132.43     36.89 o
  15   3   1       34.33       97.30     41.41 o
 -15   4   1       29.46       41.95     34.26 o
 -14   4   1       87.79      150.63     40.99 o
 -13   4   1       44.85       64.23     19.80 o
 -12   4   1       24.34       25.67     18.10 o
 -11   4   1       31.01       35.94     16.98 o
 -10   4   1       73.95       81.09     16.16 o
  -9   4   1      252.69      285.72     19.15 o
  -8   4   1      616.57      660.91     23.74 o
  -7   4   1      520.15      563.99     17.07 o
  -6   4   1       22.90       26.23      8.05 o
  -5   4   1      642.10      656.80     15.38 o
  -4   4   1      217.80      225.67     11.24 o
  -3   4   1      219.61      221.93     10.09 o
  -2   4   1     1830.06     1878.72     30.34 o
  -1   4   1    30832.55    29840.03     81.51 o
   0   4   1      583.96      558.22      8.71 o
   1   4   1      170.97      157.42      9.16 o
   2   4   1      638.48      653.36     27.14 o
   3   4   1     1701.21     1712.05     19.32 o
   4   4   1     1123.30     1013.09     23.47 o
   5   4   1        3.61       35.85     12.03 o
   6   4   1      435.40      412.42     21.09 o
   7   4   1      177.94      197.94     34.02 o
   8   4   1      287.84      273.53     23.67 o
   9   4   1     2085.12     2135.14     96.04 o
  10   4   1       24.46       13.75     16.96 o
  11   4   1      208.84      264.22     34.44 o
  12   4   1       98.37       95.49     20.26 o
  13   4   1       18.10       28.05     21.99 o
  14   4   1        0.32       45.63     67.46 o
 -15   5   1        3.31       16.84     36.18 o
 -14   5   1       18.75       17.80     24.46 o
 -13   5   1       31.45       15.15     26.29 o
 -12   5   1      380.91      348.16     24.82 o
 -11   5   1       59.67       99.92     17.18 o
 -10   5   1      120.13      130.75     19.53 o
  -9   5   1       83.29       69.15     15.04 o
  -8   5   1      293.07      312.94     14.56 o
  -7   5   1      659.88      646.70     18.47 o
  -6   5   1      870.92      822.92     17.45 o
  -5   5   1       31.25       22.20      6.23 o
  -4   5   1      889.15      896.89     17.26 o
  -3   5   1      227.12      231.20      9.56 o
  -2   5   1      903.26      908.00     15.04 o
  -1   5   1      235.85      265.66      6.59 o
   0   5   1       91.84       99.81      5.34 o
   1   5   1     7353.73     7287.82     35.26 o
   2   5   1      910.78      916.49     13.21 o
   3   5   1       36.49       43.94      6.48 o
   4   5   1      395.78      407.17     13.26 o
   5   5   1      376.17      390.82     14.44 o
   6   5   1      216.72      248.83     21.22 o
   7   5   1      231.78      249.51     19.81 o
   8   5   1       37.46       25.37     16.31 o
   9   5   1      508.93      500.85     24.63 o
  10   5   1        0.18       21.10     17.72 o
  11   5   1       15.94       15.23     17.44 o
  12   5   1       11.73       -4.18     17.74 o
  13   5   1       21.66        4.88     29.24 o
  14   5   1       28.42       60.48     43.66 o
 -15   6   1       35.65       30.32     43.31 o
 -14   6   1        5.05       -3.57     23.58 o
 -13   6   1      162.16      121.81     32.67 o
 -12   6   1       17.83       35.01     27.63 o
 -11   6   1      296.63      280.64     22.22 o
 -10   6   1      643.10      659.65     38.62 o
  -9   6   1      291.05      284.26     19.61 o
  -8   6   1      223.34      187.84     18.12 o
  -7   6   1       72.22       60.91     18.95 o
  -6   6   1       52.48       66.36     17.21 o
  -5   6   1      916.79      962.26     32.01 o
  -4   6   1      472.32      451.33     15.42 o
  -3   6   1      229.91      250.89     11.77 o
  -2   6   1     4464.79     4644.03     25.55 o
  -1   6   1     3476.64     3406.24     21.56 o
   0   6   1     3341.88     3295.43     21.12 o
   1   6   1     1716.78     1742.88     14.44 o
   2   6   1      540.19      593.81     11.78 o
   3   6   1      486.53      471.60     13.75 o
   4   6   1     7294.42     7512.65     44.22 o
   5   6   1        5.32        9.17      7.57 o
   6   6   1     1496.75     1588.83     26.19 o
   7   6   1      266.09      236.72     13.88 o
   8   6   1      142.81      159.41     14.43 o
   9   6   1     1369.85     1355.86     35.80 o
  10   6   1      454.00      444.01     25.04 o
  11   6   1        0.08       -5.73     17.97 o
  12   6   1       14.00       12.27     28.46 o
  13   6   1       89.83       55.29     26.85 o
  14   6   1        8.53       -5.74     26.15 o
 -15   7   1       17.69       22.27     42.50 o
 -14   7   1       98.30       64.38     30.65 o
 -13   7   1        6.84       30.62     31.23 o
 -12   7   1       45.60       57.93     25.00 o
 -11   7   1        2.03      -12.87     24.67 o
 -10   7   1      209.23      195.40     27.65 o
  -9   7   1      408.63      415.71     31.40 o
  -8   7   1       81.12       85.16     20.78 o
  -7   7   1      433.46      463.84     27.32 o
  -6   7   1     1828.93     1877.76     58.68 o
  -5   7   1      107.04       95.51     14.35 o
  -4   7   1      918.37      913.51     21.78 o
  -3   7   1     1193.87     1272.16     25.50 o
  -2   7   1      994.83     1023.00     14.83 o
  -1   7   1      912.82      925.74     12.89 o
   0   7   1      629.31      586.18     11.22 o
   1   7   1     4219.10     4220.04     24.10 o
   2   7   1       92.36       81.22      6.15 o
   3   7   1      557.33      579.07     16.25 o
   4   7   1      155.05      153.49      7.22 o
   5   7   1      376.51      364.35     12.03 o
   6   7   1       42.96       35.31      8.29 o
   7   7   1       13.48        4.94      8.13 o
   8   7   1      154.12      158.46     17.76 o
   9   7   1       14.39        2.98     14.60 o
  10   7   1       16.55       -3.77     23.48 o
  11   7   1        0.68       -0.83     29.58 o
  12   7   1       41.35       43.10     30.07 o
  13   7   1        1.04      -35.62     37.50 o
  14   7   1       57.96       45.20     27.62 o
 -14   8   1       19.44       58.57     27.01 o
 -13   8   1        2.30       -8.92     26.32 o
 -12   8   1      229.47      257.82     30.70 o
 -11   8   1      221.13      223.14     29.45 o
 -10   8   1       40.72       59.00     24.92 o
  -9   8   1        0.05       10.77     21.33 o
  -8   8   1       12.17      -10.12     26.46 o
  -7   8   1      651.32      682.79     33.74 o
  -6   8   1      868.11      891.76     30.90 o
  -5   8   1      262.91      264.76     15.14 o
  -4   8   1     1495.87     1475.43     28.30 o
  -3   8   1        5.38        2.26     10.64 o
  -2   8   1     3904.71     3963.75     34.23 o
  -1   8   1      820.01      829.47     13.20 o
   0   8   1     7007.68     7082.65     36.97 o
   1   8   1      381.90      410.93     15.47 o
   2   8   1       25.60       20.65      5.56 o
   3   8   1      117.97      110.07      6.53 o
   4   8   1      388.18      402.25      9.74 o
   5   8   1      183.95      171.88      7.67 o
   6   8   1      302.60      313.94     12.35 o
   7   8   1       22.09       18.73      7.23 o
   8   8   1       17.22       11.91     10.46 o
   9   8   1      500.77      499.29     33.07 o
  10   8   1      221.73      248.99     30.07 o
  11   8   1      125.51      104.27     26.23 o
  12   8   1      107.49      110.94     26.94 o
  13   8   1      112.76      100.32     26.22 o
 -14   9   1       21.24       20.07     25.95 o
 -13   9   1       28.29       26.32     25.50 o
 -12   9   1        1.41        1.49     25.32 o
 -11   9   1       19.77       34.40     25.63 o
 -10   9   1       95.11       91.77     26.25 o
  -9   9   1       79.73       77.27     22.72 o
  -8   9   1       64.60       68.49     28.07 o
  -7   9   1        0.24        5.13     15.44 o
  -6   9   1        3.09        7.13     13.62 o
  -5   9   1       96.21      116.74     15.98 o
  -4   9   1       74.81       94.89     12.27 o
  -3   9   1      215.99      227.14     15.93 o
  -2   9   1      943.28      976.88     16.65 o
  -1   9   1      455.96      483.95     14.08 o
   0   9   1      539.10      578.28     13.29 o
   1   9   1      422.74      405.10     13.00 o
   2   9   1      703.82      651.60     14.60 o
   3   9   1      619.08      652.51     14.80 o
   4   9   1      716.66      747.72     22.96 o
   5   9   1      592.63      593.31     25.88 o
   6   9   1      353.42      344.17     16.03 o
   7   9   1       10.58       12.97      5.72 o
   8   9   1        6.56      -17.12     22.71 o
   9   9   1      110.01       99.59     24.72 o
  10   9   1        4.83      -18.77     24.06 o
  11   9   1       33.13        8.46     23.45 o
  12   9   1       51.62       69.09     28.94 o
  13   9   1        5.00        1.89     32.13 o
 -13  10   1       15.76       16.76     25.84 o
 -12  10   1       51.00       83.74     27.32 o
 -11  10   1        8.99       13.82     25.71 o
 -10  10   1        0.13       32.27     28.17 o
  -9  10   1       47.43       70.61     18.95 o
  -8  10   1      946.18      933.06     36.63 o
  -7  10   1      545.39      562.96     28.84 o
  -6  10   1     1238.23     1208.86     36.88 o
  -5  10   1      179.26      193.85     15.90 o
  -4  10   1     2606.38     2661.97     41.18 o
  -3  10   1     1003.28     1015.93     26.62 o
  -2  10   1     1695.82     1653.78     36.98 o
  -1  10   1       12.33       11.60      6.60 o
   0  10   1      283.98      271.80     11.10 o
   1  10   1      146.79      131.86      9.80 o
   2  10   1      684.97      670.67     19.96 o
   3  10   1       30.70       28.73      4.77 o
   4  10   1     1033.80      972.63     26.93 o
   5  10   1      351.33      348.12     18.64 o
   6  10   1      172.33      159.65     15.96 o
   7  10   1      108.48      106.57     15.36 o
   8  10   1       29.43        6.50     28.85 o
   9  10   1       21.42       28.76     27.81 o
  10  10   1       63.16       69.82     25.20 o
  11  10   1        3.53       14.16     26.08 o
  12  10   1       30.74       54.90     31.99 o
  13  10   1       21.48       51.34     35.87 o
 -13  11   1      103.29       80.72     33.98 o
 -12  11   1        2.65       21.78     32.77 o
 -11  11   1       15.24       28.56     31.70 o
 -10  11   1        1.46        7.95     30.02 o
  -9  11   1      269.83      280.45     39.13 o
  -8  11   1      178.94      177.40     20.94 o
  -7  11   1       12.42       11.88     16.13 o
  -6  11   1     1489.18     1555.70     41.78 o
  -5  11   1       35.72       43.15     13.90 o
  -4  11   1       17.92       10.17     12.17 o
  -3  11   1       20.30       17.10     12.48 o
  -2  11   1       88.42       86.17     16.94 o
  -1  11   1       39.47       42.27      9.06 o
   0  11   1        8.78       10.35     10.17 o
   1  11   1       60.74       66.82      9.34 o
   2  11   1       21.73       20.59      8.63 o
   3  11   1       88.69       80.70      9.03 o
   4  11   1       59.32       40.33     10.36 o
   5  11   1       16.95        1.87      9.55 o
   6  11   1      275.87      241.68     37.00 o
   7  11   1       77.92       58.82     31.41 o
   8  11   1       35.92        7.07     28.04 o
   9  11   1       62.21       35.21     28.28 o
  10  11   1        2.00      -25.86     29.58 o
  11  11   1        0.09        4.73     28.39 o
  12  11   1        1.28       17.37     34.83 o
 -12  12   1       61.03       62.89     33.98 o
 -11  12   1      151.03      171.42     36.43 o
 -10  12   1       26.51       42.51     35.19 o
  -9  12   1        1.16       20.42     32.45 o
  -8  12   1      409.50      431.59     43.48 o
  -7  12   1      104.69      119.03     17.29 o
  -6  12   1       50.95       62.68     16.49 o
  -5  12   1        0.44        7.92     12.65 o
  -4  12   1       62.58       52.81     14.10 o
  -3  12   1     2245.48     2240.35     47.64 o
  -2  12   1      940.41      895.69     33.83 o
  -1  12   1       22.45       13.44     10.91 o
   0  12   1      109.78      111.53     18.19 o
   1  12   1      935.88      944.53     25.68 o
   2  12   1        7.46       21.94     19.72 o
   3  12   1      626.92      610.00     31.66 o
   4  12   1       16.50       20.47      9.64 o
   5  12   1      189.05      197.86     33.30 o
   6  12   1      157.89      173.32     34.84 o
   7  12   1      151.85      151.20     35.49 o
   8  12   1        0.03       17.22     28.50 o
   9  12   1        6.63       -2.06     35.26 o
  10  12   1        0.31       27.21     34.46 o
  11  12   1       20.75       83.17     42.34 o
 -12  13   1       27.98       47.45     34.32 o
 -11  13   1       14.35       25.74     37.96 o
 -10  13   1       57.00       35.36     32.14 o
  -9  13   1        1.01       -3.37     32.86 o
  -8  13   1       93.87       68.94     35.46 o
  -7  13   1      188.04      174.67     34.51 o
  -6  13   1       83.34      126.92     29.18 o
  -5  13   1       43.87       63.13     14.23 o
  -4  13   1        7.36       -4.77     14.31 o
  -3  13   1        3.84       -8.65     15.50 o
  -2  13   1      136.58      117.60     20.79 o
  -1  13   1        3.91      -13.82     28.58 o
   0  13   1       41.31       36.40     17.43 o
   1  13   1        3.99        2.71     19.26 o
   2  13   1       21.73       31.40     20.95 o
   3  13   1        2.05       29.12     21.11 o
   4  13   1        0.33        2.48     24.27 o
   5  13   1       77.59       83.24     43.50 o
   6  13   1       66.46       78.53     30.18 o
   7  13   1        0.01       -8.47     41.27 o
   8  13   1        0.40       -0.25     30.81 o
   9  13   1        6.58       41.75     38.57 o
  10  13   1        0.32       -0.68     34.26 o
  11  13   1       56.74       61.24     32.59 o
 -11  14   1        8.05      -32.06     32.35 o
 -10  14   1       26.54       46.59     37.47 o
  -9  14   1       35.37       63.68     38.49 o
  -8  14   1       59.93       62.75     30.30 o
  -7  14   1      107.89      104.58     31.78 o
  -6  14   1       57.83       58.86     32.34 o
  -5  14   1      174.51      183.06     27.56 o
  -4  14   1      744.93      773.15     49.63 o
  -3  14   1      517.43      512.99     28.72 o
  -2  14   1        8.51      -13.80     29.55 o
  -1  14   1        0.01      -32.70     34.34 o
   0  14   1      325.94      361.31     39.37 o
   1  14   1        3.86        6.98     19.09 o
   2  14   1      103.05       91.22     21.45 o
   3  14   1       48.65       59.14     21.67 o
   4  14   1       72.87       71.70     27.89 o
   5  14   1        9.19        9.60     28.24 o
   6  14   1       65.66       55.77     32.64 o
   7  14   1       16.82       28.45     30.47 o
   8  14   1      141.40      164.07     39.80 o
   9  14   1        0.66       31.16     34.97 o
  10  14   1        0.82        8.09     33.23 o
 -10  15   1       36.56       30.38     47.18 o
  -9  15   1        0.05        0.87     42.03 o
  -8  15   1       40.37       -8.31     34.35 o
  -7  15   1       67.07       20.61     55.09 o
  -6  15   1       61.57       -8.30     52.01 o
  -5  15   1       97.05       44.59     53.60 o
  -4  15   1       81.19       89.10     52.47 o
  -3  15   1       72.18       11.12     32.96 o
  -2  15   1      135.31      146.99     37.18 o
  -1  15   1       75.66       79.40     37.82 o
   0  15   1      105.52       62.42     48.53 o
   1  15   1       26.09       44.46     30.98 o
   2  15   1        1.39        1.11     21.04 o
   3  15   1       47.99       62.76     23.93 o
   4  15   1       19.10       12.99     29.05 o
   5  15   1       13.05       -6.09     31.89 o
   6  15   1       33.90       62.21     33.76 o
   7  15   1        1.20        2.64     36.29 o
   8  15   1       11.34       37.82     37.04 o
   9  15   1        8.42       31.59     34.94 o
  -9  16   1        4.77        1.63     39.64 o
  -8  16   1        0.29      -34.67     60.37 o
  -7  16   1        1.71      -12.89     55.53 o
  -6  16   1        8.38      -10.56     62.80 o
  -5  16   1       15.01      -16.87     67.13 o
  -4  16   1        6.09      -15.69     42.40 o
  -3  16   1       11.18       24.78     32.14 o
  -2  16   1        1.15      -19.97     35.66 o
  -1  16   1        3.96        4.71     32.51 o
   0  16   1       44.36       53.42     37.27 o
   1  16   1       45.02       -3.34     33.52 o
   2  16   1       44.45       54.88     31.76 o
   3  16   1        7.37       10.32     22.80 o
   4  16   1       93.87      128.46     33.40 o
   5  16   1        0.01      -12.63     27.37 o
   6  16   1        0.78      -32.28     32.28 o
   7  16   1        1.79       11.73     33.94 o
   8  16   1        0.10       19.94     37.82 o
  -7  17   1       45.59       59.65     71.00 o
  -6  17   1      137.57      112.31     65.06 o
  -5  17   1      116.23       75.34     52.71 o
  -4  17   1        3.12      -38.69     53.48 o
  -3  17   1       28.78       18.72     34.16 o
  -2  17   1      288.04      324.34     46.97 o
  -1  17   1       29.69        8.28     38.47 o
   0  17   1      169.70       98.82     41.26 o
   1  17   1       18.20       -3.16     39.69 o
   2  17   1        1.22      -17.16     35.94 o
   3  17   1        9.70       30.71     34.66 o
   4  17   1       83.68       39.96     30.25 o
   5  17   1       11.22       51.74     34.80 o
   6  17   1        0.22      -16.18     34.17 o
   7  17   1       23.39       19.76     29.28 o
  -6  18   1        2.79       29.66     63.94 o
  -5  18   1        1.75      -45.95     70.69 o
  -4  18   1       47.25       55.84     64.76 o
  -3  18   1        4.03       -0.45     57.40 o
  -2  18   1        0.53       -6.70     36.30 o
  -1  18   1       38.41       48.73     34.00 o
   0  18   1       47.71       40.90     43.28 o
   1  18   1        0.16       43.98     42.26 o
   2  18   1        0.10      -16.25     37.52 o
   3  18   1        0.72      -65.07     65.07 o
   4  18   1      142.07      187.12     73.21 o
   5  18   1       23.62        8.92     65.20 o
  -3  19   1        0.86      -10.86     61.89 o
  -2  19   1       21.67       15.85     38.08 o
  -1  19   1       25.49       -5.21     37.46 o
   0  19   1        4.84       20.69     40.49 o
   1  19   1        1.84       -3.61     52.37 o
   2  19   1        8.75      -54.24     72.38 o
 -16   0   2       37.98      105.36    125.50 o
 -15   0   2       18.56       30.64     40.87 o
 -14   0   2      194.91      178.07     43.16 o
 -13   0   2       62.22       82.74     37.11 o
 -12   0   2      337.54      361.05     81.25 o
 -11   0   2     3763.34     3725.43    114.86 o
 -10   0   2      730.38      687.36     30.20 o
  -9   0   2      862.54      910.04     31.71 o
  -8   0   2      146.16      241.48     29.71 o
  -7   0   2      682.59      636.14     24.62 o
  -6   0   2     4071.38     4053.19     43.54 o
  -5   0   2     3504.63     3389.72     46.78 o
  -4   0   2     2027.53     1975.97     23.83 o
  -3   0   2     7498.12     7511.17     68.43 o
  -2   0   2     6527.41     6121.62     66.70 o
  -1   0   2     5617.19     5188.67     48.99 o
   0   0   2     1476.17     1511.08     30.29 o
   1   0   2      705.71      713.03     24.57 o
   2   0   2       38.34       28.84     10.06 o
   3   0   2     7640.91     7528.26     72.34 o
   4   0   2        1.23        0.39     10.30 o
   5   0   2       94.25      115.57     24.07 o
   6   0   2     1132.03     1194.84     57.88 o
   7   0   2       57.63       64.18     29.26 o
   8   0   2      149.30      167.14     34.12 o
   9   0   2     2703.03     2665.83     98.92 o
  10   0   2     2867.85     3012.04    110.70 o
  11   0   2       95.20       79.89     39.69 o
  12   0   2      184.31      235.18     44.52 o
  13   0   2      124.38      203.49     53.19 o
  14   0   2      101.09      106.30     49.47 o
 -16   1   2       12.63       21.66     33.18 o
 -15   1   2        4.00       13.04     26.22 o
 -14   1   2        5.77       26.01     25.10 o
 -13   1   2       28.92       20.50     25.63 o
 -12   1   2      180.29      194.32     21.81 o
 -11   1   2      195.58      181.64     16.10 o
 -10   1   2       83.14       87.52     12.63 o
  -9   1   2       73.55       73.48     11.34 o
  -8   1   2      230.45      232.22     13.19 o
  -7   1   2      779.70      818.41     18.82 o
  -6   1   2      153.69      147.81      9.08 o
  -5   1   2       25.80       27.20      5.63 o
  -4   1   2      111.16      132.69     10.27 o
  -3   1   2     6370.56     6365.33     44.66 o
  -2   1   2     4750.12     4315.62     62.75 o
  -1   1   2     1484.03     1259.42     20.42 o
   0   1   2      140.87      128.10      6.78 o
   1   1   2     4091.03     3985.18     36.12 o
   2   1   2      392.14      365.54     13.26 o
   3   1   2       85.09       82.58     13.77 o
   4   1   2      371.76      397.87     35.64 o
   5   1   2       23.19       28.00     15.22 o
   6   1   2       57.94       67.60     16.83 o
   7   1   2        9.51       15.73     18.47 o
   8   1   2      711.16      676.12     36.48 o
   9   1   2        9.63       26.92     22.87 o
  10   1   2       25.92       27.57     23.12 o
  11   1   2       23.46       16.04     24.78 o
  12   1   2       46.43       28.09     23.49 o
  13   1   2       18.36       39.76     28.42 o
  14   1   2       24.18       23.45     31.67 o
 -16   2   2       72.50      125.32     39.61 o
 -15   2   2      237.51      252.16     35.51 o
 -14   2   2        9.32        3.62     24.62 o
 -13   2   2       52.28       24.59     19.39 o
 -12   2   2      114.16      125.19     19.11 o
 -11   2   2      300.99      342.47     16.72 o
 -10   2   2      219.22      229.33     15.16 o
  -9   2   2       12.03        7.76      8.37 o
  -8   2   2       37.65       66.31      8.67 o
  -7   2   2      133.66      124.37      7.85 o
  -6   2   2    16098.29    16278.89    132.12 o
  -5   2   2        5.80        7.45      7.99 o
  -4   2   2      796.81      811.00     15.89 o
  -3   2   2    13749.12    13185.82     90.32 o
  -2   2   2     9868.40     9658.14    102.02 o
  -1   2   2     2022.65     1949.93     42.02 o
   0   2   2      141.80      140.34     17.68 o
   1   2   2     4476.90     4389.67     31.11 o
   2   2   2       17.62       28.70     18.81 o
   3   2   2       20.78       24.34     12.31 o
   4   2   2        4.58       -1.17     13.31 o
   5   2   2     1448.86     1412.76     39.93 o
   6   2   2       10.25        2.07     15.63 o
   7   2   2       87.89       99.98     19.79 o
   8   2   2      207.10      262.38     26.11 o
   9   2   2      444.41      498.22     36.07 o
  10   2   2        7.18        5.86     21.40 o
  11   2   2      230.91      213.35     29.91 o
  12   2   2      117.55      109.92     31.66 o
  13   2   2      168.39      143.48     29.16 o
  14   2   2      119.45       99.88     48.37 o
 -16   3   2        1.41       70.45     62.78 o
 -15   3   2       28.88       94.83     41.89 o
 -14   3   2      166.71      175.67     28.34 o
 -13   3   2        8.36        8.82     19.44 o
 -12   3   2        0.28        9.18     17.30 o
 -11   3   2      173.23      172.39     25.78 o
 -10   3   2       69.51       85.44     15.95 o
  -9   3   2      631.77      696.77     43.42 o
  -8   3   2       32.98       24.46     13.75 o
  -7   3   2      863.56      847.79     22.58 o
  -6   3   2       15.40       33.06     10.72 o
  -5   3   2      902.68     1000.75     19.02 o
  -4   3   2     4152.90     4032.68     60.07 o
  -3   3   2      268.24      224.07     22.42 o
  -2   3   2     3228.29     3137.33     44.08 o
  -1   3   2    11622.26    11212.12     77.63 o
   0   3   2     5741.49     5314.62    117.73 o
   1   3   2      531.87      554.57     26.53 o
   2   3   2       68.73       68.42     13.24 o
   3   3   2     1023.87     1142.46     23.38 o
   4   3   2       53.61       58.00     13.82 o
   5   3   2        9.45        7.16     15.11 o
   6   3   2     1863.86     1879.76     48.60 o
   7   3   2        9.27        8.54     17.22 o
   8   3   2      153.56      138.06     22.59 o
   9   3   2     1810.37     1826.63     58.94 o
  10   3   2        0.46        3.54     22.11 o
  11   3   2       58.63       55.23     26.73 o
  12   3   2       25.35       30.46     19.86 o
  13   3   2        1.08      -20.59     20.59 o
  14   3   2       15.47       46.23     38.31 o
 -16   4   2       41.57       58.46     39.88 o
 -15   4   2        0.22       29.62     36.79 o
 -14   4   2       20.76       47.93     37.07 o
 -13   4   2       13.15       20.78     18.44 o
 -12   4   2      305.00      306.59     23.76 o
 -11   4   2      111.56       94.43     17.53 o
 -10   4   2       95.43      114.69     16.59 o
  -9   4   2        7.56       10.04     13.06 o
  -8   4   2     1110.46     1043.30     36.72 o
  -7   4   2       94.19       77.34     14.04 o
  -6   4   2     1202.78     1268.48     25.73 o
  -5   4   2      421.61      415.13     14.56 o
  -4   4   2      288.54      259.06      7.94 o
  -3   4   2      673.57      634.21     25.35 o
  -2   4   2     5739.54     5456.85     60.71 o
  -1   4   2      144.78      152.88      9.70 o
   0   4   2     7187.64     7092.45     44.82 o
   1   4   2      200.47      177.21      9.35 o
   2   4   2      949.68      918.12     21.18 o
   3   4   2      433.14      406.74     21.78 o
   4   4   2       71.77       81.51     12.40 o
   5   4   2      474.97      498.35     21.23 o
   6   4   2       24.22       57.14     22.12 o
   7   4   2     1446.08     1509.87     79.28 o
   8   4   2      127.39      126.32     22.63 o
   9   4   2      353.47      420.11     41.70 o
  10   4   2      496.08      583.43     72.90 o
  11   4   2      414.04      479.30     33.92 o
  12   4   2      244.96      233.14     24.97 o
  13   4   2        1.55        8.28     20.20 o
  14   4   2        5.14       43.82     39.02 o
 -15   5   2       31.54       -2.49     57.48 o
 -14   5   2       21.28       13.88     26.78 o
 -13   5   2       42.85       37.60     24.10 o
 -12   5   2      482.67      485.19     40.76 o
 -11   5   2      173.98      167.21     25.39 o
 -10   5   2      115.52      129.78     23.75 o
  -9   5   2     1586.36     1583.66     35.65 o
  -8   5   2       60.43       67.31     13.06 o
  -7   5   2      156.43      143.23     16.34 o
  -6   5   2      655.69      744.81     23.80 o
  -5   5   2      376.20      413.47     14.74 o
  -4   5   2      966.66      983.17     13.69 o
  -3   5   2     2995.64     3014.12     45.80 o
  -2   5   2     2498.17     2394.46     23.56 o
  -1   5   2       14.02       14.74      6.27 o
   0   5   2     1142.09     1169.93     13.11 o
   1   5   2      588.55      643.01     13.34 o
   2   5   2      702.05      733.98     20.32 o
   3   5   2      125.28      149.71     15.10 o
   4   5   2     1878.16     2015.59     28.22 o
   5   5   2      262.62      235.57     17.04 o
   6   5   2      758.40      798.31     27.96 o
   7   5   2      122.46      129.50     18.08 o
   8   5   2      647.83      655.31     30.00 o
   9   5   2     1939.99     1844.68     94.47 o
  10   5   2        1.63       20.99     19.57 o
  11   5   2      793.53      883.67     35.49 o
  12   5   2        7.48       11.43     18.75 o
  13   5   2        3.64        1.91     25.34 o
  14   5   2        2.57       28.96     37.64 o
 -15   6   2        0.16       -5.94     48.00 o
 -14   6   2       14.40      -27.17     30.61 o
 -13   6   2       79.81       86.60     37.00 o
 -12   6   2       37.06       33.87     26.61 o
 -11   6   2       45.51       18.09     25.14 o
 -10   6   2        3.50        8.17     36.09 o
  -9   6   2       83.03       64.52     12.76 o
  -8   6   2       20.31       23.91      9.33 o
  -7   6   2       72.88       94.36     13.09 o
  -6   6   2      187.72      205.34     10.26 o
  -5   6   2      361.90      396.92     14.94 o
  -4   6   2     4403.53     4461.63     59.52 o
  -3   6   2      771.96      776.66     13.16 o
  -2   6   2      215.02      232.90      9.54 o
  -1   6   2      211.32      199.62      8.84 o
   0   6   2      507.13      464.13      9.94 o
   1   6   2     2018.27     2090.82     34.06 o
   2   6   2        0.65       -4.24     13.17 o
   3   6   2      857.26      921.96     48.05 o
   4   6   2       58.54       70.71     13.55 o
   5   6   2       37.42       36.91      9.15 o
   6   6   2      442.00      410.00     20.75 o
   7   6   2      494.98      462.27     19.52 o
   8   6   2       30.25       28.22     15.54 o
   9   6   2        0.04        2.01     17.44 o
  10   6   2      125.23      103.38     18.88 o
  11   6   2        2.66       -5.32     27.60 o
  12   6   2       19.37       44.52     27.83 o
  13   6   2       39.57       24.67     28.06 o
  14   6   2        9.59       14.87     57.02 o
 -15   7   2        3.17        9.25     83.92 o
 -14   7   2      389.84      319.82     36.43 o
 -13   7   2       34.35       27.12     31.35 o
 -12   7   2      354.37      335.35     33.45 o
 -11   7   2       17.74       26.23     24.51 o
 -10   7   2      735.91      646.30     35.50 o
  -9   7   2     1167.79     1184.48     49.10 o
  -8   7   2      315.25      324.55     14.94 o
  -7   7   2      208.93      206.43     24.22 o
  -6   7   2       75.39       59.63     20.38 o
  -5   7   2      540.78      552.92     23.68 o
  -4   7   2     3595.70     3670.15     41.04 o
  -3   7   2        2.44        3.89      5.75 o
  -2   7   2       47.25       67.40      6.88 o
  -1   7   2      840.94      896.73     15.67 o
   0   7   2    10385.84    10657.46     72.27 o
   1   7   2      772.78      848.00     21.98 o
   2   7   2      251.81      295.69     19.91 o
   3   7   2     1709.09     1671.89     21.29 o
   4   7   2       72.92       76.75     17.61 o
   5   7   2      121.11      103.49     12.47 o
   6   7   2     1103.90     1131.65     24.97 o
   7   7   2     1154.94     1100.24     25.73 o
   8   7   2      732.67      682.77     41.17 o
   9   7   2        0.08       -4.50     14.66 o
  10   7   2      312.77      264.81     30.96 o
  11   7   2      171.30      136.81     29.45 o
  12   7   2      168.47      169.94     30.17 o
  13   7   2       14.24       19.93     33.63 o
 -15   8   2        0.02       40.97     34.76 o
 -14   8   2        9.69        3.47     28.84 o
 -13   8   2      159.87      128.24     31.36 o
 -12   8   2       90.07       79.45     26.95 o
 -11   8   2      189.51      173.72     28.17 o
 -10   8   2       68.18       49.75     24.78 o
  -9   8   2      494.67      487.03     33.66 o
  -8   8   2      272.65      283.08     27.20 o
  -7   8   2      298.70      339.45     27.86 o
  -6   8   2      324.44      334.17     15.58 o
  -5   8   2      262.26      257.94     15.49 o
  -4   8   2      862.95      878.75     24.74 o
  -3   8   2     1271.12     1298.11     31.45 o
  -2   8   2     3437.05     3433.10     32.47 o
  -1   8   2      189.42      201.25      8.71 o
   0   8   2     6145.25     6230.62     37.03 o
   1   8   2     3448.21     3450.06     42.88 o
   2   8   2       95.45       92.91     16.10 o
   3   8   2       70.57       62.28     19.01 o
   4   8   2       89.83      107.34     10.13 o
   5   8   2        0.19       -1.10      8.93 o
   6   8   2      443.21      420.77     19.20 o
   7   8   2      793.78      832.37     27.76 o
   8   8   2       55.81       59.61     13.17 o
   9   8   2      181.49      140.14     25.81 o
  10   8   2      103.33      103.68     22.92 o
  11   8   2        8.32       -1.68     24.28 o
  12   8   2       79.15       98.36     27.85 o
  13   8   2        5.24       -7.54     33.88 o
 -14   9   2      116.68      125.70     33.85 o
 -13   9   2       13.55       -5.06     30.32 o
 -12   9   2        0.40       -4.23     24.90 o
 -11   9   2      127.55      144.20     27.10 o
 -10   9   2      123.30      133.07     27.17 o
  -9   9   2      319.86      311.45     30.57 o
  -8   9   2      144.20      137.07     22.05 o
  -7   9   2        0.10       -4.96     15.95 o
  -6   9   2      703.39      705.69     21.62 o
  -5   9   2      390.09      367.24     20.68 o
  -4   9   2      733.94      749.27     22.78 o
  -3   9   2        0.02        0.32      4.48 o
  -2   9   2       27.35       20.34      7.17 o
  -1   9   2      532.64      524.77     13.77 o
   0   9   2      508.07      464.97     13.40 o
   1   9   2      529.74      607.55     19.57 o
   2   9   2     1219.54     1226.12     30.25 o
   3   9   2      329.62      330.67     15.29 o
   4   9   2     2898.86     2944.38     67.84 o
   5   9   2      261.51      256.22     10.70 o
   6   9   2     1392.71     1323.30     24.22 o
   7   9   2      138.58      143.65     16.58 o
   8   9   2       14.75        7.51     21.69 o
   9   9   2        2.96       -0.18     22.34 o
  10   9   2       89.75       76.84     25.86 o
  11   9   2       47.32       39.13     23.84 o
  12   9   2        4.22        1.46     32.84 o
  13   9   2        2.68        6.50     34.97 o
 -14  10   2       42.37       26.75     30.11 o
 -13  10   2       72.26       63.89     32.64 o
 -12  10   2       20.50       -6.99     29.53 o
 -11  10   2        1.32        0.65     24.14 o
 -10  10   2        0.01       14.04     28.64 o
  -9  10   2       91.98       68.42     18.05 o
  -8  10   2       68.72       66.80     18.60 o
  -7  10   2        4.72        8.49     16.79 o
  -6  10   2        6.04       16.24     12.50 o
  -5  10   2       11.79        9.92     13.39 o
  -4  10   2      204.88      208.16     21.24 o
  -3  10   2       98.01       89.32     15.08 o
  -2  10   2      130.01      114.70     10.93 o
  -1  10   2      171.85      162.57      9.34 o
   0  10   2     1320.34     1276.78     21.26 o
   1  10   2       51.75       58.86     11.59 o
   2  10   2       59.13       58.34     10.90 o
   3  10   2      244.89      218.67     13.88 o
   4  10   2       28.48       34.33      3.98 o
   5  10   2       72.69       66.20      5.90 o
   6  10   2       12.23       16.90      8.98 o
   7  10   2       29.93       31.41     30.96 o
   8  10   2        4.30       -5.16     32.73 o
   9  10   2        2.05        9.96     32.82 o
  10  10   2       76.64       40.31     24.60 o
  11  10   2        3.08        8.20     33.15 o
  12  10   2        0.80        8.29     31.80 o
 -13  11   2        0.01       -3.84     41.61 o
 -12  11   2        7.66       17.38     37.09 o
 -11  11   2       46.35       33.47     37.79 o
 -10  11   2       39.01       44.19     19.34 o
  -9  11   2      363.81      286.09     26.20 o
  -8  11   2      143.32      159.96     21.87 o
  -7  11   2       50.92       62.36     18.38 o
  -6  11   2     1711.04     1634.36     42.55 o
  -5  11   2      240.21      236.81     18.75 o
  -4  11   2      869.26      846.94     31.71 o
  -3  11   2       34.89       25.02     14.70 o
  -2  11   2     1085.10     1140.25     27.21 o
  -1  11   2      295.22      298.52     12.46 o
   0  11   2     1691.24     1670.64     29.77 o
   1  11   2      571.81      578.14     21.16 o
   2  11   2      879.14      856.93     29.71 o
   3  11   2     1495.15     1415.18     36.73 o
   4  11   2      948.65      881.97     51.15 o
   5  11   2      895.30      792.69     63.17 o
   6  11   2       26.43       55.91     28.70 o
   7  11   2      132.54      145.89     35.38 o
   8  11   2      109.69       94.37     36.17 o
   9  11   2       13.73       13.76     34.38 o
  10  11   2       93.56       66.55     34.44 o
  11  11   2       44.49       54.29     44.16 o
  12  11   2        0.01       18.55     39.07 o
 -12  12   2       10.93       24.05     37.63 o
 -11  12   2       23.86       37.05     55.27 o
 -10  12   2        3.74      -29.32     38.62 o
  -9  12   2        0.42       -3.16     35.37 o
  -8  12   2       51.24       35.94     19.19 o
  -7  12   2        3.00        5.02     17.61 o
  -6  12   2       37.78       50.21     16.67 o
  -5  12   2      668.12      645.28     30.50 o
  -4  12   2      161.64      125.55     19.66 o
  -3  12   2      287.45      310.21     32.66 o
  -2  12   2      391.59      383.31     17.66 o
  -1  12   2       30.82       34.89     12.53 o
   0  12   2      251.54      220.64     21.36 o
   1  12   2       77.31       68.57     11.62 o
   2  12   2      481.35      476.46     28.63 o
   3  12   2      229.45      214.71     28.84 o
   4  12   2      171.12      158.71     31.00 o
   5  12   2        2.99       -4.39     28.25 o
   6  12   2       33.24       -0.14     28.06 o
   7  12   2        7.37       -5.49     32.14 o
   8  12   2       16.18        5.22     34.67 o
   9  12   2       22.20       -0.59     34.77 o
  10  12   2        4.85       13.16     36.92 o
  11  12   2       69.88       59.99     39.60 o
 -12  13   2        0.09        4.97     48.18 o
 -11  13   2        2.72      -29.21     32.81 o
 -10  13   2        0.49        1.44     33.94 o
  -9  13   2       14.07       14.02     37.84 o
  -8  13   2        0.07        0.45     34.20 o
  -7  13   2       28.39       26.01     42.58 o
  -6  13   2        2.45      -13.17     24.22 o
  -5  13   2       96.93       95.76     19.64 o
  -4  13   2       47.20       44.32     18.01 o
  -3  13   2      534.29      495.97     29.35 o
  -2  13   2      120.87      125.76     21.08 o
  -1  13   2      150.82      142.00     15.33 o
   0  13   2      668.71      657.73     45.30 o
   1  13   2     1282.22     1238.40     41.85 o
   2  13   2      280.98      302.17     27.91 o
   3  13   2      237.58      270.67     36.77 o
   4  13   2        0.81       -4.63     25.24 o
   5  13   2      106.77      109.27     32.51 o
   6  13   2       85.64       76.77     33.31 o
   7  13   2      273.36      257.22     37.05 o
   8  13   2       87.17       92.81     37.12 o
   9  13   2      124.69       92.06     36.87 o
  10  13   2       39.21       65.97     36.23 o
 -11  14   2        3.89       19.93     41.25 o
 -10  14   2        9.71       14.19     40.75 o
  -9  14   2        3.08       -8.55     35.92 o
  -8  14   2        7.87        7.90     58.08 o
  -7  14   2      135.68       69.35     57.31 o
  -6  14   2        0.06        9.49     52.68 o
  -5  14   2        1.19        4.01     16.57 o
  -4  14   2      215.26      230.44     24.27 o
  -3  14   2        9.68        9.71     18.65 o
  -2  14   2       76.52      100.69     19.92 o
  -1  14   2       86.06       87.73     29.88 o
   0  14   2       28.33       46.16     18.63 o
   1  14   2        2.83       13.90     18.57 o
   2  14   2      161.35      208.92     38.62 o
   3  14   2        1.30        6.58     25.45 o
   4  14   2        0.54       -2.37     28.75 o
   5  14   2      134.29      128.70     30.00 o
   6  14   2      106.22       97.25     30.87 o
   7  14   2       22.78       48.58     32.38 o
   8  14   2       20.86       -5.54     37.21 o
   9  14   2       20.62       45.83     35.29 o
 -10  15   2       91.84       78.44     56.91 o
  -9  15   2       10.60        3.14     53.48 o
  -8  15   2       30.22      -28.41     54.85 o
  -7  15   2        5.06       -2.19     68.22 o
  -6  15   2        7.88      -29.48     59.16 o
  -5  15   2       91.04       86.72     57.25 o
  -4  15   2       23.17       19.77     33.30 o
  -3  15   2       84.03       60.83     21.00 o
  -2  15   2       14.95       -4.27     33.46 o
  -1  15   2        2.35       15.18     26.37 o
   0  15   2       22.34       39.92     29.11 o
   1  15   2      322.53      297.76     27.05 o
   2  15   2       16.90       24.72     21.88 o
   3  15   2       97.82      119.08     30.10 o
   4  15   2        0.03       -6.52     29.97 o
   5  15   2      205.92      221.04     35.23 o
   6  15   2       80.15      140.17     35.16 o
   7  15   2       12.50       25.80     32.48 o
   8  15   2      120.99      100.62     47.16 o
  -9  16   2       32.04      -19.41     66.51 o
  -8  16   2       12.78        1.84     70.96 o
  -7  16   2        8.19      -53.48     55.20 o
  -6  16   2       51.28        7.00     65.57 o
  -5  16   2       12.40       50.76     67.44 o
  -4  16   2      125.72      116.90     35.61 o
  -3  16   2       56.17       72.02     37.07 o
  -2  16   2      132.52      127.65     37.37 o
  -1  16   2        5.62      -36.07     50.92 o
   0  16   2      393.14      425.66     42.06 o
   1  16   2       28.05       23.21     28.76 o
   2  16   2       38.08       36.74     35.86 o
   3  16   2      164.51      197.23     32.96 o
   4  16   2       17.15       11.61     30.86 o
   5  16   2       23.70       42.67     32.32 o
   6  16   2      155.95      186.73     34.73 o
   7  16   2        0.66      -11.41     28.29 o
  -8  17   2       25.47       37.90     63.65 o
  -7  17   2       46.04       -0.98     69.58 o
  -6  17   2        4.09       37.53     51.88 o
  -5  17   2        9.63       19.06     51.84 o
  -4  17   2       10.36        9.37     59.99 o
  -3  17   2        5.73       20.66     33.37 o
  -2  17   2        1.56      -13.28     35.15 o
  -1  17   2       32.77       41.45     39.70 o
   0  17   2        5.25       -1.68     34.22 o
   1  17   2      111.07      212.32     65.05 o
   2  17   2       47.71       57.44     33.93 o
   3  17   2        8.69       40.64     53.19 o
   4  17   2        8.67       -3.71     31.62 o
   5  17   2       39.31       56.56     35.92 o
   6  17   2       87.52       99.04     34.52 o
  -6  18   2       27.89      -28.48     75.94 o
  -5  18   2       24.75       10.75     70.75 o
  -4  18   2        9.96      -31.47     67.58 o
  -3  18   2       35.09       50.17     62.25 o
  -2  18   2       18.52       -9.00     40.12 o
  -1  18   2        4.10       34.97     40.96 o
   0  18   2       17.20       16.33     39.12 o
   1  18   2       74.53      108.17     43.19 o
   2  18   2       18.71       31.44     41.23 o
   3  18   2        0.21       -2.81     50.50 o
   4  18   2       37.87       36.10     42.67 o
  -2  19   2       12.45       46.69     50.70 o
  -1  19   2       26.53       26.97     55.40 o
   0  19   2        2.31       -5.90     57.47 o
   1  19   2        3.10       59.73     54.13 o
 -16   1   3        0.67      170.64     86.49 o
 -15   1   3        0.63       72.24     68.65 o
 -14   1   3      130.71       99.94     27.44 o
 -13   1   3       26.20       57.14     30.34 o
 -12   1   3      766.51      849.29     57.81 o
 -11   1   3      167.73      134.56     14.57 o
 -10   1   3      461.51      476.24     18.70 o
  -9   1   3      180.69      215.91     20.73 o
  -8   1   3     5254.17     5249.66     46.77 o
  -7   1   3      154.30      136.25     13.75 o
  -6   1   3      190.49      175.62      9.65 o
  -5   1   3     2319.81     2299.87     37.71 o
  -4   1   3     6540.45     6072.15    130.26 o
  -3   1   3    17003.33    16728.37    193.21 o
  -2   1   3    23452.51    22004.80    153.51 o
  -1   1   3    11463.20    11010.34     74.66 o
   0   1   3    20120.08    19517.06     71.22 o
   1   1   3     6851.43     6453.57     43.97 o
   2   1   3     4423.04     4178.44     42.61 o
   3   1   3     1054.92     1095.37     21.92 o
   4   1   3      311.62      325.06     23.66 o
   5   1   3      142.69      162.59     21.32 o
   6   1   3      320.07      343.22     25.74 o
   7   1   3      430.40      354.77     28.45 o
   8   1   3       96.16      114.36     24.97 o
   9   1   3      237.97      235.14     30.15 o
  10   1   3      320.13      280.80     33.23 o
  11   1   3       73.02       99.05     28.24 o
  12   1   3        2.40       31.27     25.34 o
  13   1   3        0.11        5.32     26.16 o
  14   1   3        5.70      -10.55     29.93 o
 -16   2   3       34.49       72.91     40.94 o
 -15   2   3        2.32       62.80     48.57 o
 -14   2   3        3.40       30.70     63.00 o
 -13   2   3       38.60       43.03     26.03 o
 -12   2   3       42.55       22.57     23.98 o
 -11   2   3       33.18       24.84     24.29 o
 -10   2   3      159.65      138.51     25.25 o
  -9   2   3       16.19       13.82     20.41 o
  -8   2   3      339.48      354.27     24.35 o
  -7   2   3     1782.69     1898.20     29.28 o
  -6   2   3      253.53      231.21      9.56 o
  -5   2   3     2652.35     2687.44     24.71 o
  -4   2   3     2719.08     2649.92     86.34 o
  -3   2   3     6014.92     5494.64     60.67 o
  -2   2   3    19673.79    18793.60    148.65 o
  -1   2   3       45.61      158.52     63.34 o
   0   2   3     1569.85     1484.61     21.63 o
   1   2   3      191.97      192.92      8.40 o
   2   2   3      306.07      292.76     13.44 o
   3   2   3     3113.75     3226.27     46.32 o
   4   2   3      148.23      172.40     19.99 o
   5   2   3      317.65      283.18     23.80 o
   6   2   3        0.66       11.98     16.76 o
   7   2   3      254.73      281.43     27.58 o
   8   2   3      127.29      125.84     22.54 o
   9   2   3      271.83      269.59     29.56 o
  10   2   3      108.32       93.58     25.07 o
  11   2   3      136.39       99.53     28.64 o
  12   2   3       31.61       37.92     25.44 o
  13   2   3        4.06        0.61     26.04 o
  14   2   3        8.35       20.25     26.40 o
 -16   3   3       40.16       59.18     37.82 o
 -15   3   3       21.18       34.84     31.84 o
 -14   3   3       11.29       22.84     31.02 o
 -13   3   3        0.05       18.85     23.42 o
 -12   3   3      112.36      102.62     28.10 o
 -11   3   3      322.43      321.95     31.61 o
 -10   3   3      130.45      165.90     33.99 o
  -9   3   3      177.23      198.20     25.99 o
  -8   3   3      264.49      266.60     29.56 o
  -7   3   3     2222.96     2205.19     36.50 o
  -6   3   3     1999.30     2177.81     33.82 o
  -5   3   3       46.97       40.94      9.61 o
  -4   3   3     4924.16     4966.25     52.54 o
  -3   3   3     4763.02     4649.94     48.69 o
  -2   3   3       54.26       65.53     19.79 o
  -1   3   3     3433.19     3281.08     66.96 o
   0   3   3       96.24       84.92      6.73 o
   1   3   3     3435.21     3369.32     30.67 o
   2   3   3      255.28      250.30     17.06 o
   3   3   3     1622.58     1742.87     34.79 o
   4   3   3     6270.04     6500.94     80.89 o
   5   3   3      635.69      635.29     30.65 o
   6   3   3      181.85      163.35     21.24 o
   7   3   3     1046.04      970.41     99.32 o
   8   3   3      103.43       87.87     23.41 o
   9   3   3       29.10       51.73     21.79 o
  10   3   3      154.85      151.19     26.98 o
  11   3   3       22.64       55.45     26.10 o
  12   3   3        4.16       24.66     29.33 o
  13   3   3       47.92       84.68     27.79 o
  14   3   3       72.52      128.68     92.10 o
 -16   4   3       46.09       15.60     59.23 o
 -15   4   3        0.01       -3.73     34.73 o
 -14   4   3       36.86       43.01     31.12 o
 -13   4   3       43.78        6.91     23.60 o
 -12   4   3      357.11      410.39     34.28 o
 -11   4   3      201.48      202.11     27.29 o
 -10   4   3      185.45      171.03     26.94 o
  -9   4   3        0.38       -0.02     20.32 o
  -8   4   3       11.58        5.42     14.72 o
  -7   4   3     1659.95     1655.49     31.81 o
  -6   4   3      190.46      279.79     28.26 o
  -5   4   3      543.27      566.84     23.93 o
  -4   4   3      329.50      317.44     35.87 o
  -3   4   3      130.41      164.27     24.30 o
  -2   4   3     6897.18     6606.03     71.99 o
  -1   4   3        2.82       -1.26     17.94 o
   0   4   3     5891.42     5627.97    108.82 o
   1   4   3        0.12        0.17     12.61 o
   2   4   3     1109.42     1117.21     22.18 o
   3   4   3      489.11      477.50     15.49 o
   4   4   3     1040.51     1032.46     26.80 o
   5   4   3      472.46      473.38     44.89 o
   6   4   3     2224.55     2299.16     43.68 o
   7   4   3        0.47        7.27     17.34 o
   8   4   3        3.30        0.58     21.23 o
   9   4   3      577.32      526.43     37.64 o
  10   4   3        3.93        9.71     22.42 o
  11   4   3       70.89       95.19     29.94 o
  12   4   3        2.20       26.37     28.55 o
  13   4   3       64.18      101.01     27.69 o
 -16   5   3        2.76      -34.12     61.50 o
 -15   5   3       83.27       33.55     36.72 o
 -14   5   3       31.02        1.62     26.73 o
 -13   5   3        8.94      -26.03     26.03 o
 -12   5   3       21.58       -0.35     27.44 o
 -11   5   3      485.21      434.22     34.24 o
 -10   5   3       87.37       47.90     28.54 o
  -9   5   3       81.45       73.19     14.24 o
  -8   5   3       63.16       43.41     11.65 o
  -7   5   3        6.44        4.47      9.62 o
  -6   5   3      757.16      720.58     21.58 o
  -5   5   3      127.80      135.92     19.42 o
  -4   5   3     2007.09     2038.89     51.48 o
  -3   5   3      178.04      179.46     20.13 o
  -2   5   3      215.35      206.70     15.15 o
  -1   5   3     1583.99     1669.73     26.39 o
   0   5   3     1228.70     1226.44     27.54 o
   1   5   3     3162.11     3192.77     34.94 o
   2   5   3      498.23      506.78     21.77 o
   3   5   3     2138.16     2157.70     32.79 o
   4   5   3       15.97        5.21     11.66 o
   5   5   3        3.99        6.47     12.34 o
   6   5   3        7.84       11.18     13.51 o
   7   5   3      348.88      410.83     33.24 o
   8   5   3       62.72       61.06     28.46 o
   9   5   3      574.99      600.72     51.77 o
  10   5   3      152.29      165.32     23.81 o
  11   5   3       60.64       69.26     23.19 o
  12   5   3       30.24       64.49     35.81 o
  13   5   3       65.60       39.12     29.65 o
 -15   6   3       15.24      -31.75     36.30 o
 -14   6   3       80.72       47.99     27.86 o
 -13   6   3        2.87      -18.40     28.64 o
 -12   6   3      322.29      295.43     34.64 o
 -11   6   3      255.80      228.24     33.75 o
 -10   6   3       20.05       -4.00     30.92 o
  -9   6   3        6.53        2.27     12.05 o
  -8   6   3       13.82       22.37      9.93 o
  -7   6   3     2426.59     2454.49     35.49 o
  -6   6   3     3610.01     3579.74     28.05 o
  -5   6   3       84.53       78.00      7.06 o
  -4   6   3     4808.31     5024.79     74.63 o
  -3   6   3       16.71       26.09     12.09 o
  -2   6   3     3678.16     3692.86     45.77 o
  -1   6   3       97.64      116.54     14.10 o
   0   6   3       64.50       50.33     13.14 o
   1   6   3      678.76      729.73     19.81 o
   2   6   3      408.57      393.30     20.89 o
   3   6   3      339.32      331.17     10.89 o
   4   6   3        1.23       -0.26      9.89 o
   5   6   3      202.38      222.06     20.00 o
   6   6   3      100.19       98.20     15.81 o
   7   6   3      273.63      249.49     22.12 o
   8   6   3        2.78      -10.05     17.65 o
   9   6   3       41.85       31.02     18.53 o
  10   6   3      113.90      105.46     21.97 o
  11   6   3       52.14       26.95     36.73 o
  12   6   3        2.24       -7.12     27.65 o
  13   6   3      154.78      170.29     32.29 o
 -15   7   3       60.45       52.48     39.17 o
 -14   7   3        3.66       -1.68     29.19 o
 -13   7   3      103.11      102.84     28.03 o
 -12   7   3        2.92        1.20     26.62 o
 -11   7   3       45.82       38.42     24.12 o
 -10   7   3      105.95      127.62     27.93 o
  -9   7   3      357.60      310.60     30.57 o
  -8   7   3      359.68      361.34     15.96 o
  -7   7   3       72.50       54.79      7.61 o
  -6   7   3       18.71       23.98      4.51 o
  -5   7   3       77.98       60.41     10.38 o
  -4   7   3        8.91        6.50      5.73 o
  -3   7   3      132.06      126.45     11.20 o
  -2   7   3     2264.29     2293.94     44.63 o
  -1   7   3      693.00      701.49     15.47 o
   0   7   3     1019.52      983.68     15.72 o
   1   7   3      862.76      990.84     24.72 o
   2   7   3      415.51      424.22     38.50 o
   3   7   3      397.97      448.40     85.24 o
   4   7   3      762.25      694.01     18.34 o
   5   7   3     1129.90     1159.06     29.64 o
   6   7   3     1490.79     1490.37     35.67 o
   7   7   3       97.33      119.42     17.48 o
   8   7   3      193.70      203.46     21.66 o
   9   7   3      111.85       83.95     20.83 o
  10   7   3       42.11       24.75     37.97 o
  11   7   3        2.42      -11.27     26.60 o
  12   7   3       65.54       74.81     29.25 o
  13   7   3       18.70       13.19     32.17 o
 -15   8   3        6.02       -4.13     30.07 o
 -14   8   3       42.41       34.11     27.48 o
 -13   8   3       66.11       22.19     28.01 o
 -12   8   3        3.70       -5.40     24.78 o
 -11   8   3     1017.44      972.05     47.11 o
 -10   8   3        7.00      -24.77     24.77 o
  -9   8   3      148.97      128.78     26.38 o
  -8   8   3        0.30       -5.83     23.81 o
  -7   8   3      496.66      556.79     38.49 o
  -6   8   3       54.03       54.47     12.31 o
  -5   8   3      293.96      282.22     20.52 o
  -4   8   3      222.66      235.70     12.75 o
  -3   8   3      257.19      264.58     13.82 o
  -2   8   3     1257.21     1245.56     29.10 o
  -1   8   3      521.67      544.89     16.30 o
   0   8   3      249.51      281.57     12.31 o
   1   8   3       68.13       68.23     12.82 o
   2   8   3      266.97      266.54     21.81 o
   3   8   3      837.90      871.44     72.27 o
   4   8   3      358.58      350.60     40.56 o
   5   8   3      133.83      129.00     16.42 o
   6   8   3       13.30       -7.04     12.44 o
   7   8   3        3.64      -12.40     13.82 o
   8   8   3      398.39      350.29     23.22 o
   9   8   3      571.34      492.58     39.66 o
  10   8   3      247.34      262.72     29.56 o
  11   8   3       20.83       26.10     32.44 o
  12   8   3        1.00      -10.41     31.50 o
 -14   9   3       12.83        8.03     32.47 o
 -13   9   3      123.69      105.91     30.80 o
 -12   9   3        0.35        1.44     30.81 o
 -11   9   3      129.91      100.37     30.67 o
 -10   9   3        9.37       36.29     35.38 o
  -9   9   3        6.52       -5.97     25.55 o
  -8   9   3       91.25       69.04     31.86 o
  -7   9   3      182.37      162.15     13.46 o
  -6   9   3        0.18      -16.93     16.93 o
  -5   9   3        1.32       -1.81     11.67 o
  -4   9   3      868.05      823.67     15.62 o
  -3   9   3       23.08       20.22      7.72 o
  -2   9   3      374.44      407.05     14.03 o
  -1   9   3       13.74        7.41      7.47 o
   0   9   3      129.81      135.19      9.61 o
   1   9   3     1114.71     1147.68     24.62 o
   2   9   3     1092.43     1143.19     35.92 o
   3   9   3       72.37       93.72     21.39 o
   4   9   3       47.93      128.43     55.98 o
   5   9   3        3.32        0.89      2.57 o
   6   9   3      769.22      764.47     21.90 o
   7   9   3        4.50        2.61     14.36 o
   8   9   3       75.16       83.85     26.42 o
   9   9   3      334.87      333.33     28.95 o
  10   9   3       30.79       47.72     35.67 o
  11   9   3        9.26       -5.33     36.24 o
  12   9   3       48.37       54.52     37.19 o
 -14  10   3       43.41       30.94     32.81 o
 -13  10   3      149.07      144.81     33.26 o
 -12  10   3       51.18       25.90     29.81 o
 -11  10   3       65.27       50.40     29.63 o
 -10  10   3       52.63       77.96     21.46 o
  -9  10   3       25.50       24.87     17.64 o
  -8  10   3       25.73       10.38     19.85 o
  -7  10   3      419.55      416.50     20.93 o
  -6  10   3     1112.28     1041.18     34.53 o
  -5  10   3       17.44       24.01     13.96 o
  -4  10   3      187.94      182.75     18.69 o
  -3  10   3        4.76        5.11      8.23 o
  -2  10   3      229.79      246.17     12.43 o
  -1  10   3      944.96      995.88     21.36 o
   0  10   3       62.61       66.37      7.99 o
   1  10   3      482.31      496.88     18.39 o
   2  10   3      133.23      130.53     13.29 o
   3  10   3     1185.49     1080.00     63.26 o
   4  10   3      260.45      229.94     39.55 o
   5  10   3      941.95      937.09     30.81 o
   6  10   3      177.70      222.30     48.03 o
   7  10   3      716.21      767.12     70.87 o
   8  10   3        0.07        5.49     29.69 o
   9  10   3       80.14      113.45     34.42 o
  10  10   3       47.76       75.93     35.56 o
  11  10   3        4.41       -4.42     31.81 o
  12  10   3       81.32       98.37     37.75 o
 -13  11   3        0.01      -18.77     38.87 o
 -12  11   3        1.05        3.96     40.73 o
 -11  11   3       23.53       17.57     21.77 o
 -10  11   3        2.51       -1.53     27.50 o
  -9  11   3       33.84       34.78     19.30 o
  -8  11   3      101.60       82.81     23.72 o
  -7  11   3      547.15      612.23     40.28 o
  -6  11   3      118.41      119.51     19.45 o
  -5  11   3      495.79      537.62     26.39 o
  -4  11   3      113.74      118.48     17.20 o
  -3  11   3       30.49       35.51      9.21 o
  -2  11   3      119.58      109.30     10.59 o
  -1  11   3      540.14      535.54     17.79 o
   0  11   3      336.13      320.75     15.19 o
   1  11   3      265.38      250.59     16.69 o
   2  11   3        3.48        1.03      9.85 o
   3  11   3      298.02      266.26     32.18 o
   4  11   3      467.42      409.96     37.60 o
   5  11   3      199.40      197.50     31.84 o
   6  11   3      228.30      233.82     37.53 o
   7  11   3      359.05      357.01     41.17 o
   8  11   3       15.58       14.93     29.64 o
   9  11   3       33.72       33.03     34.80 o
  10  11   3       11.11       19.23     31.89 o
  11  11   3        1.76       -6.26     32.90 o
 -13  12   3       90.93      136.48     56.16 o
 -12  12   3        1.21      -32.53     61.34 o
 -11  12   3       35.36       25.02     54.43 o
 -10  12   3       21.31       29.80     63.33 o
  -9  12   3        0.42       -9.75     24.67 o
  -8  12   3      321.69      352.03     75.09 o
  -7  12   3        3.69       -4.44     21.89 o
  -6  12   3       51.68       14.96     17.19 o
  -5  12   3      383.74      354.63     25.40 o
  -4  12   3      158.64      168.17     21.32 o
  -3  12   3       19.66       15.92      9.23 o
  -2  12   3      469.38      464.22     20.62 o
  -1  12   3        6.75       16.74     13.80 o
   0  12   3     1437.74     1456.67     56.80 o
   1  12   3      220.36      194.48     23.06 o
   2  12   3       71.39       54.64     23.51 o
   3  12   3       30.03       24.46     27.54 o
   4  12   3      147.85      144.57     31.15 o
   5  12   3       10.89       10.96     30.79 o
   6  12   3      107.25      101.69     31.19 o
   7  12   3      400.03      479.17     46.39 o
   8  12   3       38.07       54.68     32.95 o
   9  12   3      294.09      274.02     45.36 o
  10  12   3       72.27       61.39     37.92 o
 -12  13   3       22.15       -0.27     60.82 o
 -11  13   3        6.14      -39.73     61.14 o
 -10  13   3       12.88      -37.39     67.86 o
  -9  13   3       32.73      -22.99     64.47 o
  -8  13   3      156.27      185.39     48.45 o
  -7  13   3       91.85       69.90     24.64 o
  -6  13   3       48.52       63.93     22.87 o
  -5  13   3       18.65       11.11     18.24 o
  -4  13   3       53.26       60.79     19.04 o
  -3  13   3        1.59        8.77     18.15 o
  -2  13   3       88.25       70.41     13.35 o
  -1  13   3       78.33       52.24     13.91 o
   0  13   3       56.91       46.89     21.26 o
   1  13   3        7.75       15.66     24.11 o
   2  13   3       25.79        7.10     23.86 o
   3  13   3       46.32       46.43     24.45 o
   4  13   3      163.20      159.84     31.03 o
   5  13   3       28.79       28.13     25.23 o
   6  13   3        6.86      -30.64     30.64 o
   7  13   3       45.49       67.71     35.52 o
   8  13   3      106.45       82.11     36.97 o
   9  13   3        0.12       -6.49     38.34 o
  10  13   3        1.62        9.01     40.51 o
 -11  14   3      110.58      113.23     68.73 o
 -10  14   3       19.37       24.32     69.54 o
  -9  14   3      122.09      158.77     70.45 o
  -8  14   3       19.74      -24.56     51.83 o
  -7  14   3       42.97        1.86     64.56 o
  -6  14   3       60.16       61.93     24.09 o
  -5  14   3        1.38       -9.51     19.22 o
  -4  14   3       22.31       25.56     20.21 o
  -3  14   3       44.21       46.18     18.82 o
  -2  14   3      666.99      721.21     35.72 o
  -1  14   3        1.82       21.39     19.74 o
   0  14   3       68.80       63.70     24.98 o
   1  14   3       67.63       68.28     21.28 o
   2  14   3       30.42       28.53     22.75 o
   3  14   3       74.69      103.69     41.09 o
   4  14   3        4.32       17.84     34.34 o
   5  14   3       10.70        8.24     29.47 o
   6  14   3      274.09      284.45     42.04 o
   7  14   3      126.57      136.97     35.97 o
   8  14   3       32.69       51.28     39.63 o
   9  14   3       43.94       33.44     37.74 o
 -10  15   3        0.25      -10.87     74.52 o
  -9  15   3       29.37      -15.24     67.03 o
  -8  15   3        5.16      -11.32     50.86 o
  -7  15   3        2.82      -28.33     66.34 o
  -6  15   3      509.94      417.13     78.71 o
  -5  15   3      256.86      212.53     64.92 o
  -4  15   3        0.59       -4.49     20.21 o
  -3  15   3        6.64        4.89     19.93 o
  -2  15   3       48.85       48.62     21.31 o
  -1  15   3        0.02        0.42     30.26 o
   0  15   3        0.10       26.48     29.87 o
   1  15   3       28.34       45.18     21.67 o
   2  15   3       11.74       -4.62     23.16 o
   3  15   3      348.39      430.47     55.79 o
   4  15   3       17.46       26.51     28.15 o
   5  15   3       44.42       59.72     33.92 o
   6  15   3       27.78       -6.65     33.38 o
   7  15   3       87.69       97.37     32.94 o
   8  15   3        5.63      -22.67     37.77 o
  -9  16   3       14.60      -61.25     61.25 o
  -8  16   3       24.55       75.27     63.53 o
  -7  16   3       33.04       46.03     60.05 o
  -6  16   3        4.14      -16.04     64.81 o
  -5  16   3      131.88      117.89     59.70 o
  -4  16   3       55.70       36.62     32.94 o
  -3  16   3        1.35       21.77     21.56 o
  -2  16   3       98.70      125.78     32.95 o
  -1  16   3       14.75       50.48     32.26 o
   0  16   3       16.02       16.63     33.49 o
   1  16   3        7.72       28.13     32.16 o
   2  16   3       12.52       69.84     51.44 o
   3  16   3       51.44       50.70     30.47 o
   4  16   3       46.14       51.22     29.93 o
   5  16   3       13.54       11.45     31.05 o
   6  16   3       67.18       17.64     31.82 o
   7  16   3      100.86       78.16     37.74 o
  -8  17   3       53.14       46.24     75.20 o
  -7  17   3       16.01       20.02     54.84 o
  -6  17   3        1.27       -4.25     56.41 o
  -5  17   3        3.28      -26.96     51.67 o
  -4  17   3       16.01       40.47     65.14 o
  -3  17   3       13.45      -12.27     37.85 o
  -2  17   3        0.82       -1.31     49.45 o
  -1  17   3        7.48       16.68     29.35 o
   0  17   3      371.74      369.40     43.15 o
   1  17   3        0.14      -14.19     42.44 o
   2  17   3       15.92       32.12     34.75 o
   3  17   3       76.24       84.90     45.50 o
   4  17   3      270.70      345.59     44.54 o
   5  17   3       21.74       45.79     33.80 o
  -6  18   3       59.52      110.41     67.13 o
  -5  18   3       26.66      -23.58     65.97 o
  -4  18   3        7.45       53.29     65.28 o
  -3  18   3        0.85       -0.74     38.11 o
  -2  18   3      134.13      180.25     43.83 o
  -1  18   3       76.91       72.44     46.60 o
   0  18   3        4.80       36.17     33.59 o
   1  18   3        0.33       73.78     51.36 o
   2  18   3       19.60       40.20     48.79 o
   3  18   3      102.83       86.92     57.41 o
  -1  19   3        1.16      -15.70     42.47 o
 -16   0   4      215.34      350.39     79.95 o
 -15   0   4       36.97      212.90     71.63 o
 -14   0   4      112.65      407.24     79.67 o
 -13   0   4     1357.52     1370.62    101.40 o
 -12   0   4       51.94       55.97     23.75 o
 -11   0   4      622.37      631.94     37.56 o
 -10   0   4      536.91      560.51     36.47 o
  -9   0   4     1264.40     1297.35     47.68 o
  -8   0   4     6410.95     6491.94     92.54 o
  -7   0   4      773.73      993.81     94.53 o
  -6   0   4     1577.90     1657.98     41.09 o
  -5   0   4     1020.62     1170.92     32.69 o
  -4   0   4      956.98     1089.23     50.13 o
  -3   0   4    17243.87    16030.90    122.73 o
  -2   0   4    64671.02    61953.82    143.08 o
  -1   0   4    40745.86    39579.52    113.83 o
   0   0   4      341.96      377.86     18.00 o
   1   0   4      209.04      221.70     14.95 o
   2   0   4     4992.60     5029.71     78.76 o
   3   0   4     4562.28     4144.44     94.00 o
   4   0   4     1923.21     1983.24     71.19 o
   5   0   4       46.07       11.28     24.98 o
   6   0   4       78.62       95.22     32.64 o
   7   0   4     2199.32     2230.70     89.42 o
   8   0   4     3717.45     3730.16    119.39 o
   9   0   4       40.62       35.39     33.20 o
  10   0   4      173.64      177.07     48.50 o
  11   0   4       73.06       88.78     38.00 o
  12   0   4        0.35       -6.41     37.07 o
  13   0   4       20.22       50.39     45.82 o
 -16   1   4       23.07      215.11    136.50 o
 -15   1   4        1.12       90.08     68.29 o
 -14   1   4       27.78      132.27     62.60 o
 -13   1   4       33.59      280.12     75.79 o
 -12   1   4      591.78      672.30    204.76 o
 -11   1   4      387.31      547.71    162.77 o
 -10   1   4      760.07      927.59    274.26 o
  -9   1   4       20.43       91.32     75.89 o
  -8   1   4       25.62       24.73      9.02 o
  -7   1   4      144.19      170.40     11.97 o
  -6   1   4      233.88      243.55     17.88 o
  -5   1   4        8.78        9.39     11.53 o
  -4   1   4     1450.43     1428.34     29.49 o
  -3   1   4    12134.89    11450.95     83.09 o
  -2   1   4       60.79       56.84     13.02 o
  -1   1   4     4091.37     4137.28     35.47 o
   0   1   4     1419.88     1374.12     23.39 o
   1   1   4       43.29       44.36      7.35 o
   2   1   4     1567.56     1578.71     29.68 o
   3   1   4     6678.80     7163.84     66.46 o
   4   1   4      302.21      393.73     26.58 o
   5   1   4      728.54      739.51     35.28 o
   6   1   4      201.64      220.25     24.54 o
   7   1   4       39.02       43.00     22.41 o
   8   1   4     1033.58      961.68     46.94 o
   9   1   4      120.40      103.15     28.35 o
  10   1   4       39.80       37.92     41.82 o
  11   1   4       13.30       50.65     49.60 o
  12   1   4       27.16       41.38     25.85 o
  13   1   4       25.17       -0.17     29.83 o
 -16   2   4       16.82       40.64     71.45 o
 -15   2   4       10.66       -2.51     61.77 o
 -14   2   4        7.07      124.02     77.17 o
 -13   2   4      365.76      420.69     41.14 o
 -12   2   4       66.51      115.22     84.67 o
 -11   2   4        5.37      130.39    160.98 o
 -10   2   4       41.62       81.92     27.51 o
  -9   2   4       39.47       63.36     61.02 o
  -8   2   4       26.02       53.50     24.93 o
  -7   2   4      479.75      460.53     13.89 o
  -6   2   4      610.60      608.80     15.69 o
  -5   2   4     2520.82     2555.51     57.99 o
  -4   2   4      675.12      685.45     29.00 o
  -3   2   4      851.60      893.90     29.97 o
  -2   2   4       14.09       29.86     14.91 o
  -1   2   4      562.07      536.37     12.92 o
   0   2   4      462.70      476.20     14.06 o
   1   2   4       21.58       19.67      7.20 o
   2   2   4     1191.40     1073.30     24.94 o
   3   2   4     3152.23     3299.94     53.57 o
   4   2   4     2878.42     2837.22     51.38 o
   5   2   4      107.11      128.85     20.91 o
   6   2   4        8.81       -0.86     17.22 o
   7   2   4     1444.67     1444.18     51.96 o
   8   2   4       16.99       16.83     24.99 o
   9   2   4      620.47      562.03     48.74 o
  10   2   4      917.25      754.76     70.71 o
  11   2   4        4.68       14.08     26.34 o
  12   2   4       10.30       33.37     23.29 o
  13   2   4       15.53       13.08     29.23 o
 -16   3   4        8.82        9.87     65.44 o
 -15   3   4       24.42       37.83     77.35 o
 -14   3   4       23.33       67.27     72.31 o
 -13   3   4      166.62      157.14     34.28 o
 -12   3   4       56.96       57.23     31.15 o
 -11   3   4      231.56      205.98     35.33 o
 -10   3   4        0.74       27.64     46.20 o
  -9   3   4       38.18       75.77     28.53 o
  -8   3   4        7.59        6.80     26.67 o
  -7   3   4      211.75      223.25     10.63 o
  -6   3   4      195.25      212.17     21.75 o
  -5   3   4      201.10      249.47     25.66 o
  -4   3   4     4102.82     4099.76     74.08 o
  -3   3   4       95.17       89.98     20.35 o
  -2   3   4     1257.41     1175.12     46.51 o
  -1   3   4      390.41      385.56     10.71 o
   0   3   4     3147.32     3074.88     38.77 o
   1   3   4     2959.27     2960.89     39.79 o
   2   3   4        0.23       -0.65      8.62 o
   3   3   4      263.75      260.55     17.39 o
   4   3   4      109.17      140.47     13.74 o
   5   3   4     2141.59     2061.93     53.85 o
   6   3   4     1787.30     1761.64     52.86 o
   7   3   4        8.81       13.36     20.75 o
   8   3   4       23.85       53.63     23.33 o
   9   3   4        5.06       21.75     20.94 o
  10   3   4      636.26      646.05     43.91 o
  11   3   4       33.77       35.43     25.11 o
  12   3   4      150.03      200.78     32.70 o
  13   3   4        3.01       -1.91     32.26 o
 -16   4   4       33.95      -18.10     69.35 o
 -15   4   4        0.03      -76.65     77.61 o
 -14   4   4      324.91      463.36     47.61 o
 -13   4   4      178.57      120.68     36.73 o
 -12   4   4       24.78       -4.79     33.85 o
 -11   4   4       23.74       26.95     31.70 o
 -10   4   4      305.74      325.34     37.04 o
  -9   4   4      246.17      205.41     34.62 o
  -8   4   4      254.80      244.76     21.01 o
  -7   4   4       70.79       74.90     14.95 o
  -6   4   4      483.29      484.88     26.66 o
  -5   4   4        0.34       11.42     28.09 o
  -4   4   4     3797.45     3765.44     70.15 o
  -3   4   4      293.17      307.38     30.94 o
  -2   4   4      666.14      721.02     40.31 o
  -1   4   4      214.22      164.04     26.60 o
   0   4   4       12.50       14.84      5.60 o
   1   4   4      910.80      883.40     22.09 o
   2   4   4       88.60       80.25      6.73 o
   3   4   4      637.60      696.13     19.49 o
   4   4   4       30.41       27.92      9.91 o
   5   4   4       43.00       41.30     11.34 o
   6   4   4       77.20       75.75     18.77 o
   7   4   4      622.92      666.91     63.11 o
   8   4   4       58.83       71.84     25.77 o
   9   4   4      251.86      272.10     32.01 o
  10   4   4        0.22       33.54     27.70 o
  11   4   4       88.90       94.96     28.70 o
  12   4   4       61.05      134.09     28.00 o
  13   4   4      127.23      119.21     51.73 o
 -16   5   4        7.93      -68.99     85.45 o
 -15   5   4        6.77      -21.16     63.45 o
 -14   5   4        3.47      -14.79     34.81 o
 -13   5   4        3.16      -15.86     37.04 o
 -12   5   4      242.74      211.03     62.99 o
 -11   5   4        0.12      -77.15     88.52 o
 -10   5   4      465.36      508.30     45.48 o
  -9   5   4       95.65      110.99     18.64 o
  -8   5   4        3.41       -0.31     11.81 o
  -7   5   4      264.39      315.10     19.37 o
  -6   5   4      235.16      235.34     17.04 o
  -5   5   4      772.30      773.98     29.40 o
  -4   5   4      906.09      993.65     37.85 o
  -3   5   4     6447.21     6278.16    119.83 o
  -2   5   4     1600.54     1544.06     57.27 o
  -1   5   4        0.48        4.83     12.29 o
   0   5   4      321.48      291.91      9.45 o
   1   5   4     6477.63     6433.11     83.07 o
   2   5   4      872.26      868.16     16.90 o
   3   5   4      966.31      972.96     18.96 o
   4   5   4       54.88       73.01      9.15 o
   5   5   4      826.17      791.27     21.54 o
   6   5   4      109.13      112.92     23.24 o
   7   5   4      522.44      605.32     47.07 o
   8   5   4      272.64      305.53     43.82 o
   9   5   4      139.23      170.04     24.62 o
  10   5   4      112.55      137.94     25.59 o
  11   5   4       74.16      108.56     24.42 o
  12   5   4       18.85       81.38     51.27 o
  13   5   4       29.61       75.35     41.33 o
 -16   6   4       23.78      -81.44     81.44 o
 -15   6   4       60.90      -78.90     78.90 o
 -14   6   4       21.86      -30.20     39.98 o
 -13   6   4      200.68      176.42     46.03 o
 -12   6   4       34.60      -14.88     40.17 o
 -11   6   4        8.65        2.85     33.25 o
 -10   6   4        3.41       -7.46     28.94 o
  -9   6   4      943.16      938.05     30.71 o
  -8   6   4      120.93      109.44     13.81 o
  -7   6   4       87.76       82.76      6.33 o
  -6   6   4      277.89      296.40     15.42 o
  -5   6   4     2524.04     2583.16     59.82 o
  -4   6   4     1311.65     1392.75     44.50 o
  -3   6   4      648.26      723.43     69.72 o
  -2   6   4     5282.77     5496.02     58.55 o
  -1   6   4        1.44        8.52     12.63 o
   0   6   4      397.80      450.43     25.13 o
   1   6   4     1482.14     1460.93     23.70 o
   2   6   4        3.35        4.73     16.58 o
   3   6   4      314.64      323.30     35.40 o
   4   6   4       71.10       77.50      9.98 o
   5   6   4        1.16        4.70      8.34 o
   6   6   4       46.93       27.14      9.86 o
   7   6   4      618.06      624.97     29.48 o
   8   6   4      706.04      639.45     32.22 o
   9   6   4        5.88       14.70     20.12 o
  10   6   4       65.23       71.79     22.79 o
  11   6   4        2.20       18.02     38.58 o
  12   6   4        9.13      -23.71     56.49 o
 -15   7   4        9.49       26.14     33.70 o
 -14   7   4        1.36      -13.75     34.12 o
 -13   7   4        4.77      -34.38     34.38 o
 -12   7   4       19.88       25.88     34.29 o
 -11   7   4        3.06      -13.76     35.82 o
 -10   7   4      376.24      330.47     47.96 o
  -9   7   4        0.35       -6.95     31.26 o
  -8   7   4        7.98       -5.10     17.31 o
  -7   7   4       52.12       51.50      6.31 o
  -6   7   4      158.08      145.40      9.32 o
  -5   7   4      251.07      269.74     26.95 o
  -4   7   4     2961.81     3008.17    126.80 o
  -3   7   4        0.10        5.78      9.54 o
  -2   7   4     1198.20     1315.05     31.49 o
  -1   7   4     1073.92     1209.74     54.27 o
   0   7   4        2.94       -0.13     14.16 o
   1   7   4     4266.50     4370.44     46.29 o
   2   7   4      835.47      798.10     36.12 o
   3   7   4      428.87      428.08     41.08 o
   4   7   4      301.63      298.08     11.93 o
   5   7   4     1432.03     1404.01     24.65 o
   6   7   4       42.50       43.97     14.33 o
   7   7   4      259.08      235.35     19.77 o
   8   7   4       52.37       54.69     19.41 o
   9   7   4        1.58        1.85     20.51 o
  10   7   4      128.02       69.74     41.10 o
  11   7   4        9.28       44.14     54.83 o
  12   7   4       12.87        9.69     36.36 o
 -15   8   4       14.07       74.24     38.92 o
 -14   8   4       10.00       18.42     34.98 o
 -13   8   4       74.09       19.35     37.70 o
 -12   8   4        4.04       26.17     33.45 o
 -11   8   4        2.48        1.35     33.89 o
 -10   8   4       17.63       29.87     35.79 o
  -9   8   4      555.00      630.98     47.76 o
  -8   8   4        2.58       -3.67     21.33 o
  -7   8   4        3.68        9.88      7.24 o
  -6   8   4      746.98      730.38     16.03 o
  -5   8   4      151.39      160.76      9.82 o
  -4   8   4      783.35      785.49     23.12 o
  -3   8   4      277.61      328.31     17.84 o
  -2   8   4       34.09       47.83     13.10 o
  -1   8   4      223.51      213.97     11.42 o
   0   8   4        0.10      -15.49     15.49 o
   1   8   4      666.59      760.70     31.96 o
   2   8   4      229.27      260.94     27.23 o
   3   8   4      423.88      434.12     46.33 o
   4   8   4      374.20      334.03     46.45 o
   5   8   4        2.17        4.40      4.84 o
   6   8   4       41.04       39.63     15.45 o
   7   8   4       34.34       42.68     14.68 o
   8   8   4       67.58       68.96     18.08 o
   9   8   4      101.03      120.98     50.88 o
  10   8   4       88.94       38.97     54.99 o
  11   8   4      130.14      136.73     59.23 o
  12   8   4       20.43       35.11     31.51 o
 -15   9   4       72.06       37.47     37.35 o
 -14   9   4        0.02      -34.46     39.83 o
 -13   9   4        2.35      -38.86     38.86 o
 -12   9   4       83.90       77.80     36.88 o
 -11   9   4        0.07      -12.13     34.73 o
 -10   9   4      922.71      772.68     53.88 o
  -9   9   4      379.32      348.55     35.67 o
  -8   9   4       55.45       85.96     23.76 o
  -7   9   4     1007.21      957.36     28.22 o
  -6   9   4      571.70      569.30     37.45 o
  -5   9   4        9.13        8.37      5.83 o
  -4   9   4       95.23       99.99     10.11 o
  -3   9   4      404.27      402.85     19.29 o
  -2   9   4      758.26      784.79     27.30 o
  -1   9   4      125.81      153.55     13.54 o
   0   9   4      526.21      488.13     29.00 o
   1   9   4      396.11      360.23     18.67 o
   2   9   4       41.74       28.62     16.41 o
   3   9   4      105.88      150.20     35.21 o
   4   9   4        2.21       29.52     35.78 o
   5   9   4      299.76      342.07     27.32 o
   6   9   4        7.90        6.62     14.92 o
   7   9   4       75.92       76.35     42.89 o
   8   9   4       22.76       16.28     43.18 o
   9   9   4        0.39       12.09     36.61 o
  10   9   4       13.69        6.51     44.39 o
  11   9   4       17.70       13.60     32.47 o
 -14  10   4        0.65       -4.45     41.02 o
 -13  10   4        7.62       42.80     40.16 o
 -12  10   4       49.42       83.57     40.27 o
 -11  10   4       59.79       55.28     26.34 o
 -10  10   4      117.95       99.84     24.84 o
  -9  10   4       33.89       16.02     24.84 o
  -8  10   4      550.56      581.57     41.00 o
  -7  10   4        0.75        0.85     14.11 o
  -6  10   4       40.28       54.76     14.76 o
  -5  10   4      531.00      522.24     13.46 o
  -4  10   4        1.85       -2.15      7.39 o
  -3  10   4      136.47      113.55     12.26 o
  -2  10   4       19.20       14.76      8.45 o
  -1  10   4        7.49       12.61      6.88 o
   0  10   4      115.33       89.99     18.38 o
   1  10   4       90.10      128.91     23.06 o
   2  10   4       85.80       96.94     35.01 o
   3  10   4       23.60       33.69     30.75 o
   4  10   4       78.25       89.39     41.01 o
   5  10   4        0.29       11.62     12.87 o
   6  10   4       68.73       68.16     42.67 o
   7  10   4      293.29      186.36     51.47 o
   8  10   4       37.18       58.67     42.25 o
   9  10   4       26.98       13.91     30.45 o
  10  10   4        8.66       11.11     30.96 o
  11  10   4       10.70       23.49     36.41 o
 -13  11   4       38.24       67.92     60.20 o
 -12  11   4       22.33      -14.03     24.68 o
 -11  11   4      263.75      296.40     37.06 o
 -10  11   4      192.14      203.00     44.75 o
  -9  11   4       72.45       88.10     27.84 o
  -8  11   4      133.02      120.01     28.58 o
  -7  11   4      900.01      953.26     47.54 o
  -6  11   4      145.71      175.09     18.64 o
  -5  11   4      181.89      163.74     19.05 o
  -4  11   4      296.50      293.20     14.29 o
  -3  11   4        1.11       -7.47     10.30 o
  -2  11   4      256.28      249.00     18.02 o
  -1  11   4      187.53      173.35     17.01 o
   0  11   4      143.41      132.42     21.13 o
   1  11   4      268.37      234.05     26.62 o
   2  11   4        0.25       -2.88     29.91 o
   3  11   4       18.38       33.13     36.44 o
   4  11   4      226.31      237.59     44.92 o
   5  11   4        2.91        6.37     36.15 o
   6  11   4        1.15       -4.58     39.58 o
   7  11   4      157.13      166.20     33.14 o
   8  11   4        2.73       -2.78     31.84 o
   9  11   4        2.42       24.75     36.88 o
  10  11   4       11.85        0.96     32.46 o
 -13  12   4       21.75       24.91     61.33 o
 -12  12   4        0.00       -3.94     57.85 o
 -11  12   4        6.53       11.14     48.20 o
 -10  12   4      106.24      118.99     27.80 o
  -9  12   4       11.90       -5.81     24.79 o
  -8  12   4        0.37       20.11     24.87 o
  -7  12   4       64.89       47.58     23.56 o
  -6  12   4      111.64      107.38     20.07 o
  -5  12   4        5.67       -2.30     17.36 o
  -4  12   4        2.01       11.09     17.20 o
  -3  12   4        0.12       -1.14     11.36 o
  -2  12   4      405.92      402.90     24.57 o
  -1  12   4       97.32      102.44     16.08 o
   0  12   4       11.47       10.80     16.48 o
   1  12   4        0.01        1.35     19.97 o
   2  12   4       21.22       14.06     23.25 o
   3  12   4      292.33      246.22     32.99 o
   4  12   4        0.60        5.22     30.12 o
   5  12   4       18.92       28.90     26.81 o
   6  12   4        3.12      -17.94     32.17 o
   7  12   4        6.86       16.85     31.34 o
   8  12   4        0.01       30.98     39.22 o
   9  12   4       47.69       29.55     35.36 o
  10  12   4        0.32      -18.66     33.23 o
 -12  13   4       64.71       92.16     57.67 o
 -11  13   4      221.37      170.50     68.80 o
 -10  13   4      103.00       62.27     66.24 o
  -9  13   4      144.99      146.20     28.87 o
  -8  13   4       33.66       25.33     26.64 o
  -7  13   4       19.86       41.86     26.67 o
  -6  13   4       31.96       11.59     18.78 o
  -5  13   4      924.16      866.44     35.94 o
  -4  13   4      499.80      476.55     29.66 o
  -3  13   4      104.47      116.35     20.46 o
  -2  13   4       40.17       38.31     16.30 o
  -1  13   4       53.99       63.29     15.45 o
   0  13   4       46.60       40.27     16.25 o
   1  13   4        0.29       -6.95     23.33 o
   2  13   4       76.60       64.21     25.50 o
   3  13   4        5.25       -5.88     26.02 o
   4  13   4       76.43       34.20     31.21 o
   5  13   4        0.42      -18.75     31.36 o
   6  13   4       92.48       97.16     32.56 o
   7  13   4       79.83       35.50     34.13 o
   8  13   4       51.00       70.04     38.73 o
   9  13   4       42.80       59.11     35.17 o
 -11  14   4       25.03      -19.95     71.12 o
 -10  14   4       18.00       34.14     70.84 o
  -9  14   4       54.80       54.93     64.88 o
  -8  14   4       10.23       -0.78     55.82 o
  -7  14   4       24.18       16.88     25.04 o
  -6  14   4      475.95      505.86     39.27 o
  -5  14   4       16.40       43.67     18.55 o
  -4  14   4       42.01       38.74     19.05 o
  -3  14   4        7.62        7.20     18.68 o
  -2  14   4       39.21       39.89     21.09 o
  -1  14   4        0.08       -1.26     14.53 o
   0  14   4       66.82      100.99     25.38 o
   1  14   4        0.51        4.23     24.42 o
   2  14   4      101.37       65.66     28.92 o
   3  14   4        0.42       -8.06     25.73 o
   4  14   4       31.30       40.47     28.25 o
   5  14   4       34.86       40.79     30.90 o
   6  14   4        0.18        8.47     34.70 o
   7  14   4       14.16       20.77     34.48 o
   8  14   4       24.42       11.47     46.27 o
 -10  15   4       53.20       37.85     71.86 o
  -9  15   4      117.02      172.60     75.31 o
  -8  15   4       65.99       42.48     54.85 o
  -7  15   4       23.12        6.51     55.60 o
  -6  15   4       13.19       25.38     23.71 o
  -5  15   4        0.32       -5.62     24.84 o
  -4  15   4      149.65      161.82     22.48 o
  -3  15   4       23.19       50.50     20.64 o
  -2  15   4        1.38       16.91     19.81 o
  -1  15   4       41.81       24.44     20.59 o
   0  15   4        9.64        3.41     39.18 o
   1  15   4      251.12      276.72     30.69 o
   2  15   4       14.23       22.36     25.22 o
   3  15   4        1.94      -13.70     27.48 o
   4  15   4       48.17       36.24     31.65 o
   5  15   4       78.80      100.90     33.81 o
   6  15   4        2.02       -8.69     33.51 o
   7  15   4       19.96       18.44     34.07 o
  -9  16   4        9.86       20.88     73.69 o
  -8  16   4      118.84      186.56     61.28 o
  -7  16   4       38.94       40.56     60.84 o
  -6  16   4       38.98       56.65     55.79 o
  -5  16   4        1.67       21.17     58.64 o
  -4  16   4      108.98      107.13     22.59 o
  -3  16   4        2.56       12.39     18.94 o
  -2  16   4        0.40       11.61     20.69 o
  -1  16   4       44.79       37.81     30.23 o
   0  16   4       17.29       61.47     42.37 o
   1  16   4       65.39       56.88     39.77 o
   2  16   4       82.26      101.76     44.03 o
   3  16   4       70.41       81.09     30.02 o
   4  16   4       11.04       13.97     28.53 o
   5  16   4       57.02       35.65     31.03 o
   6  16   4        1.04        2.03     31.24 o
  -8  17   4       21.56       48.50     59.16 o
  -7  17   4        2.84       34.38     61.45 o
  -6  17   4        4.92        0.34     59.20 o
  -5  17   4       28.32       67.81     60.04 o
  -4  17   4       28.92       44.09     58.94 o
  -3  17   4        3.17       52.77     33.76 o
  -2  17   4        0.02       30.05     29.32 o
  -1  17   4       25.82       46.74     33.93 o
   0  17   4      107.85      160.37     48.65 o
   1  17   4       85.35      140.94     56.44 o
   2  17   4        0.09       25.31     50.31 o
   3  17   4        3.74       18.92     47.29 o
   4  17   4       18.30        5.12     31.86 o
  -5  18   4        4.83      105.14     66.54 o
  -4  18   4       78.19       96.56     58.98 o
  -3  18   4       16.50       24.51     37.39 o
  -2  18   4        0.35       30.48     31.89 o
  -1  18   4       21.38       71.73     45.14 o
   0  18   4       10.32       18.19     49.55 o
   1  18   4        6.12       -4.17     40.20 o
   2  18   4        1.95       -8.15     42.02 o
 -17   1   5        4.42       78.63     62.12 o
 -16   1   5       10.37      118.19     55.42 o
 -15   1   5      160.41      343.29     54.85 o
 -14   1   5      104.16      347.40     68.26 o
 -13   1   5       27.46      197.60     78.09 o
 -12   1   5       20.48      245.85     78.45 o
 -11   1   5      815.67     1195.18     92.83 o
 -10   1   5      729.30      866.40     76.28 o
  -9   1   5       61.60       90.24     96.16 o
  -8   1   5     1287.83     1365.19     30.67 o
  -7   1   5     1561.01     1586.90     50.55 o
  -6   1   5      202.91      246.82     27.00 o
  -5   1   5     5294.54     5594.24     58.76 o
  -4   1   5      123.93      147.92     18.82 o
  -3   1   5      194.50      215.82     16.13 o
  -2   1   5       12.21       17.47      7.96 o
  -1   1   5       95.29      115.52      9.57 o
   0   1   5      309.51      301.89     12.48 o
   1   1   5     9589.59    10119.18     70.97 o
   2   1   5     2687.43     2989.45     47.49 o
   3   1   5      288.50      290.67     43.06 o
   4   1   5     1192.12     1194.09     43.23 o
   5   1   5     1583.64     1563.92     51.43 o
   6   1   5        1.97       -1.66     18.71 o
   7   1   5        3.42        6.19     22.83 o
   8   1   5      626.14      656.50     44.32 o
   9   1   5     1643.72     1718.13     66.49 o
  10   1   5      553.58      608.48     46.26 o
  11   1   5       64.06       67.67     27.22 o
  12   1   5       48.41       79.00     30.20 o
  13   1   5        2.24       18.81     30.14 o
 -16   2   5       16.73      289.11    211.99 o
 -15   2   5       43.82       82.21     70.08 o
 -14   2   5       25.83      121.93     77.26 o
 -13   2   5      111.02      140.99     46.65 o
 -12   2   5       30.35       92.61     74.41 o
 -11   2   5      104.93      181.99     81.83 o
 -10   2   5       96.69      161.91     30.14 o
  -9   2   5       26.69       36.03     11.93 o
  -8   2   5      806.66      851.76     26.53 o
  -7   2   5      212.68      204.38     30.00 o
  -6   2   5     1046.98     1018.58     64.27 o
  -5   2   5       14.57       13.89     34.78 o
  -4   2   5      581.65      635.07     35.74 o
  -3   2   5      417.98      409.70     25.49 o
  -2   2   5      606.11      640.48     15.90 o
  -1   2   5     1731.72     1703.91     24.23 o
   0   2   5     1458.98     1394.99     22.63 o
   1   2   5       13.37       17.60      8.57 o
   2   2   5      707.32      731.40     23.72 o
   3   2   5        1.58        0.32     11.43 o
   4   2   5      675.27      742.59     34.92 o
   5   2   5       46.36       42.79     19.35 o
   6   2   5      590.59      580.27     55.08 o
   7   2   5       80.45       61.64     26.15 o
   8   2   5      305.09      340.89     43.91 o
   9   2   5       95.30       97.49     27.40 o
  10   2   5      111.37      129.29     29.22 o
  11   2   5       28.99       23.92     25.50 o
  12   2   5      141.90      159.69     32.87 o
  13   2   5        0.81       12.58     25.83 o
 -16   3   5        2.01       18.38     82.26 o
 -15   3   5      163.48      145.09     67.41 o
 -14   3   5        0.46       29.17     72.22 o
 -13   3   5        6.03       17.79     30.00 o
 -12   3   5      509.77      518.52     42.67 o
 -11   3   5     1101.06     1127.52     54.51 o
 -10   3   5      261.86      289.50     51.97 o
  -9   3   5       94.22      100.74     15.37 o
  -8   3   5     1128.98     1128.40     32.00 o
  -7   3   5     1503.79     1543.11     31.23 o
  -6   3   5     1093.42     1141.47     63.05 o
  -5   3   5      396.06      527.95     48.31 o
  -4   3   5     2058.68     2001.95     48.22 o
  -3   3   5       12.43       64.21     38.73 o
  -2   3   5       38.68       21.90     12.93 o
  -1   3   5     1112.83     1128.86     33.27 o
   0   3   5     1099.96     1157.85     28.83 o
   1   3   5      940.94     1038.13     20.25 o
   2   3   5       21.63       19.44      9.82 o
   3   3   5       79.31       83.76     12.89 o
   4   3   5      595.51      584.55     22.89 o
   5   3   5      301.51      330.02     26.95 o
   6   3   5       94.20       76.54     20.86 o
   7   3   5       61.32       97.17     25.64 o
   8   3   5      387.49      389.63     35.90 o
   9   3   5        3.54       22.05     40.62 o
  10   3   5      261.26      253.33     35.32 o
  11   3   5        8.56       -9.19     25.94 o
  12   3   5        7.04        8.86     31.22 o
 -16   4   5        0.28      -67.16     86.14 o
 -15   4   5       19.45       -3.38     75.51 o
 -14   4   5       12.01       22.98     34.49 o
 -13   4   5        4.54       -1.76     35.06 o
 -12   4   5      421.44      393.83     42.32 o
 -11   4   5       19.30      -37.73     67.72 o
 -10   4   5        1.46      -12.10     35.60 o
  -9   4   5      143.77      123.20     59.51 o
  -8   4   5       20.44       10.37      9.77 o
  -7   4   5      308.59      320.28     20.61 o
  -6   4   5      696.80      700.24     61.99 o
  -5   4   5     1943.72     2081.74     53.14 o
  -4   4   5     2383.18     2291.50     73.26 o
  -3   4   5      847.45      818.70     46.87 o
  -2   4   5       72.09      105.45     27.41 o
  -1   4   5      267.72      342.10     31.98 o
   0   4   5      869.56      958.73     34.59 o
   1   4   5     3471.38     3489.03     32.53 o
   2   4   5     1011.26     1127.42     16.75 o
   3   4   5      652.11      659.05     26.83 o
   4   4   5       82.24       90.27     12.19 o
   5   4   5       39.09       19.93     19.75 o
   6   4   5      334.78      340.89     29.63 o
   7   4   5     3382.19     3352.74     80.54 o
   8   4   5      117.57      102.80     26.05 o
   9   4   5      174.91      197.33     42.24 o
  10   4   5        0.19       -3.22     25.00 o
  11   4   5       89.18       68.73     27.57 o
  12   4   5       15.59       23.13     24.70 o
 -16   5   5        0.42      -72.70     74.71 o
 -15   5   5        0.01      -26.98     77.95 o
 -14   5   5       27.15        8.98     75.58 o
 -13   5   5       91.11       59.79     58.16 o
 -12   5   5      123.74       58.39     39.16 o
 -11   5   5      343.98      325.35    101.95 o
 -10   5   5       11.03      -55.38     55.38 o
  -9   5   5       21.01       38.99     30.51 o
  -8   5   5        4.30        9.51      7.04 o
  -7   5   5     1043.21     1023.75     30.85 o
  -6   5   5      611.25      628.84     37.93 o
  -5   5   5      326.35      330.96     29.04 o
  -4   5   5      593.49      588.65     43.71 o
  -3   5   5       16.36       16.90     25.12 o
  -2   5   5       19.53       26.20     21.86 o
  -1   5   5     1361.20     1399.76     51.06 o
   0   5   5        0.37        2.04      5.77 o
   1   5   5       22.68        9.02     17.78 o
   2   5   5        3.43        3.03      6.31 o
   3   5   5       95.67       85.31      8.17 o
   4   5   5      296.18      284.29     15.21 o
   5   5   5       62.60       53.08      9.93 o
   6   5   5       37.47       45.07     21.27 o
   7   5   5      582.49      608.91     31.17 o
   8   5   5     1028.81      995.66     41.72 o
   9   5   5       13.37       26.06     26.43 o
  10   5   5        3.79       -5.33     22.63 o
  11   5   5        1.82      -13.28     25.17 o
  12   5   5        1.17        6.77     48.48 o
 -16   6   5        3.36      -59.75     68.53 o
 -15   6   5       30.74      -61.40     61.40 o
 -14   6   5        3.72      -20.86     41.98 o
 -13   6   5      370.91      406.82     45.91 o
 -12   6   5     1164.19     1204.53     61.13 o
 -11   6   5      150.83      133.66     36.05 o
 -10   6   5       21.17       37.26     34.89 o
  -9   6   5       53.99       47.85     14.32 o
  -8   6   5      210.52      199.04      9.21 o
  -7   6   5      536.46      522.97     23.59 o
  -6   6   5       52.52       72.07     21.83 o
  -5   6   5       28.93       32.63     31.30 o
  -4   6   5      510.74      601.88     33.32 o
  -3   6   5      464.95      509.38     42.32 o
  -2   6   5      414.89      434.98     41.79 o
  -1   6   5      623.99      627.36     17.45 o
   0   6   5      443.32      418.88     11.69 o
   1   6   5      570.71      561.45     30.85 o
   2   6   5       31.46       19.41     18.25 o
   3   6   5     1169.06     1166.71     24.94 o
   4   6   5     1015.80     1053.37     35.88 o
   5   6   5        7.92       14.79      8.00 o
   6   6   5        0.20       -2.10     16.50 o
   7   6   5     2145.56     2155.04     53.29 o
   8   6   5      279.14      256.57     24.91 o
   9   6   5       58.75       44.93     24.02 o
  10   6   5       77.31      109.08     29.35 o
  11   6   5      104.19       86.77     42.44 o
  12   6   5       34.25       32.40     53.08 o
 -15   7   5       22.05       15.41     37.00 o
 -14   7   5       14.38      -10.15     35.63 o
 -13   7   5       54.12       74.48     35.27 o
 -12   7   5       10.69       27.45     38.13 o
 -11   7   5      813.42      746.82     52.15 o
 -10   7   5       16.39       31.22     36.69 o
  -9   7   5      361.73      399.60     41.52 o
  -8   7   5      342.50      349.86     12.21 o
  -7   7   5       37.56       35.80     10.95 o
  -6   7   5      595.05      663.72     38.12 o
  -5   7   5       83.22       78.97     21.05 o
  -4   7   5        0.43       11.37     20.38 o
  -3   7   5     1030.25     1041.22     34.24 o
  -2   7   5     2585.63     2579.71     74.76 o
  -1   7   5      229.26      220.14     20.86 o
   0   7   5       35.34       31.58      7.16 o
   1   7   5     1010.90     1067.08     42.23 o
   2   7   5        2.07        3.38     18.46 o
   3   7   5      220.19      200.20     36.85 o
   4   7   5     1110.76     1039.93     22.68 o
   5   7   5        0.38       -5.79     12.18 o
   6   7   5       72.13       71.54     15.35 o
   7   7   5        0.14       12.78     16.52 o
   8   7   5      249.29      262.68     30.67 o
   9   7   5        0.10      -13.36     23.35 o
  10   7   5       16.14        4.56     43.42 o
  11   7   5       65.87       80.13     52.65 o
 -15   8   5       14.29       15.32     40.92 o
 -14   8   5        2.22       17.54     38.63 o
 -13   8   5      275.92      324.88     45.26 o
 -12   8   5      209.79      177.44     37.89 o
 -11   8   5       68.69       65.58     35.15 o
 -10   8   5        0.82      -11.71     33.68 o
  -9   8   5       78.87       58.11     24.02 o
  -8   8   5      617.49      637.93     21.75 o
  -7   8   5        1.53        2.14      7.27 o
  -6   8   5      546.80      617.22     39.38 o
  -5   8   5      772.60      751.97     39.98 o
  -4   8   5      660.80      704.67     25.76 o
  -3   8   5      471.44      485.30     36.17 o
  -2   8   5     1766.95     1918.62     47.69 o
  -1   8   5     1078.16     1129.80     40.14 o
   0   8   5      197.79      183.17     12.49 o
   1   8   5       42.57       62.73     10.98 o
   2   8   5      468.32      504.35     42.64 o
   3   8   5      772.09      819.28     61.44 o
   4   8   5      679.71      634.24     55.99 o
   5   8   5       29.89       31.15     16.47 o
   6   8   5        7.06       -2.91     16.56 o
   7   8   5      656.92      666.57     39.41 o
   8   8   5      107.08       95.04     45.76 o
   9   8   5        2.06      -12.68     38.59 o
  10   8   5        3.40       13.22     50.91 o
  11   8   5        0.61      -10.24     53.63 o
 -15   9   5        5.12        6.67     36.20 o
 -14   9   5        0.81       -4.56     32.70 o
 -13   9   5       55.01       52.13     40.39 o
 -12   9   5        2.46       -5.25     35.69 o
 -11   9   5      342.88      319.05     46.60 o
 -10   9   5       41.23       47.02     26.23 o
  -9   9   5        6.35       17.76     24.29 o
  -8   9   5      240.58      242.32     32.57 o
  -7   9   5        7.96       -1.66     12.28 o
  -6   9   5      247.13      218.63     12.34 o
  -5   9   5      680.44      685.90     23.81 o
  -4   9   5      534.39      545.01     23.54 o
  -3   9   5     2342.52     2374.29     45.50 o
  -2   9   5      558.94      513.90     27.92 o
  -1   9   5      134.71      134.39      8.49 o
   0   9   5        5.18       -2.23     10.46 o
   1   9   5        1.21       -7.09     12.79 o
   2   9   5       70.88       49.35     34.00 o
   3   9   5      189.58      144.48     38.20 o
   4   9   5      930.07      855.77     64.10 o
   5   9   5       67.02       58.43     17.84 o
   6   9   5       64.89       59.82     18.01 o
   7   9   5       40.66       56.06     49.70 o
   8   9   5        8.57       28.42     48.18 o
   9   9   5       25.53       53.54     47.10 o
  10   9   5       32.22       82.89     41.07 o
  11   9   5        0.56      -19.47     49.40 o
 -14  10   5       27.44       -1.46     40.91 o
 -13  10   5        2.37      -19.83     40.85 o
 -12  10   5        6.40       13.64     28.82 o
 -11  10   5       74.89       67.39     25.86 o
 -10  10   5      126.30      129.18     29.96 o
  -9  10   5      157.27      177.97     32.80 o
  -8  10   5      817.12      700.35     44.20 o
  -7  10   5        0.66        3.00     14.13 o
  -6  10   5     1654.05     1589.22     57.06 o
  -5  10   5      235.33      238.54     14.48 o
  -4  10   5      810.13      785.43     27.12 o
  -3  10   5      259.76      270.33     19.68 o
  -2  10   5       31.65       42.37      9.32 o
  -1  10   5      176.32      172.95      9.59 o
   0  10   5     1126.05     1133.40     29.94 o
   1  10   5       48.42       25.95     21.36 o
   2  10   5       76.95       60.76     31.86 o
   3  10   5     1823.08     1842.81     87.50 o
   4  10   5      573.33      549.53     55.94 o
   5  10   5      393.92      399.19     42.09 o
   6  10   5      107.55      107.85     45.82 o
   7  10   5       25.26       68.42     45.53 o
   8  10   5       14.48       12.17     48.37 o
   9  10   5       42.49       83.96     50.69 o
  10  10   5        1.08       -7.09     54.76 o
 -14  11   5        5.56       19.42     45.76 o
 -13  11   5      153.45      146.87     31.89 o
 -12  11   5        3.28       21.52     24.60 o
 -11  11   5        0.27        7.31     26.49 o
 -10  11   5        1.94        6.77     22.08 o
  -9  11   5       15.76       22.74     29.46 o
  -8  11   5      267.82      230.45     31.60 o
  -7  11   5       17.24       36.25     15.99 o
  -6  11   5        3.33       10.88     16.23 o
  -5  11   5       27.47       30.63     16.77 o
  -4  11   5        6.70        9.67     11.56 o
  -3  11   5       23.49       19.52     14.10 o
  -2  11   5      212.17      196.42     23.21 o
  -1  11   5      187.63      201.41     24.86 o
   0  11   5       96.38       65.15     20.35 o
   1  11   5       61.99       78.25     22.22 o
   2  11   5      758.34      816.90     60.28 o
   3  11   5       76.84       66.08     37.86 o
   4  11   5      263.98      234.12     44.55 o
   5  11   5       52.17       64.98     39.70 o
   6  11   5       29.58       40.69     39.39 o
   7  11   5       13.22        3.43     37.04 o
   8  11   5        0.87       31.57     48.44 o
   9  11   5        0.55      -19.11     34.86 o
  10  11   5        0.71        5.86     37.43 o
 -13  12   5       88.69       55.24     65.69 o
 -12  12   5       15.90       25.04     60.20 o
 -11  12   5      190.31      208.55     33.27 o
 -10  12   5       35.30       37.35     28.53 o
  -9  12   5       31.29       23.62     24.25 o
  -8  12   5       81.40      109.13     30.79 o
  -7  12   5        2.18       -1.11     28.09 o
  -6  12   5      166.86      129.41     20.08 o
  -5  12   5     1367.12     1503.58     44.88 o
  -4  12   5       68.66       86.25     23.16 o
  -3  12   5      344.91      319.01     23.67 o
  -2  12   5        2.81       11.63     14.72 o
  -1  12   5      305.11      291.41     26.80 o
   0  12   5      487.02      527.51     34.79 o
   1  12   5      203.22      202.35     26.75 o
   2  12   5      487.28      541.66     54.09 o
   3  12   5       27.54       70.91     39.59 o
   4  12   5      106.67       76.88     39.22 o
   5  12   5      144.99       93.83     42.38 o
   6  12   5      129.32      128.03     46.02 o
   7  12   5        0.15        9.10     43.43 o
   8  12   5       12.52        8.68     39.84 o
   9  12   5        1.75       -5.61     36.79 o
 -12  13   5        1.06       29.41     64.67 o
 -11  13   5        5.31        6.52     63.98 o
 -10  13   5       20.89       11.08     42.81 o
  -9  13   5        3.43        7.67     26.66 o
  -8  13   5      170.67      183.42     30.87 o
  -7  13   5        2.14       23.66     23.31 o
  -6  13   5      136.81      131.32     20.96 o
  -5  13   5      301.52      310.31     26.45 o
  -4  13   5       25.51       30.16     18.88 o
  -3  13   5       88.10      124.89     22.04 o
  -2  13   5       86.32       76.36     15.24 o
  -1  13   5        6.42       -1.89     16.54 o
   0  13   5       26.15       22.64     18.64 o
   1  13   5        0.70       -8.58     22.84 o
   2  13   5       84.65      103.86     26.46 o
   3  13   5       13.05       32.42     23.37 o
   4  13   5      100.15      105.47     29.73 o
   5  13   5        7.27       16.93     27.32 o
   6  13   5        0.51        0.92     33.37 o
   7  13   5       16.01       26.29     35.71 o
   8  13   5       23.60       18.66     33.07 o
 -11  14   5        0.82      -32.73     66.75 o
 -10  14   5        7.81       72.64     70.56 o
  -9  14   5       30.61       40.17     57.16 o
  -8  14   5       27.43       34.22     27.44 o
  -7  14   5        5.88        7.92     27.80 o
  -6  14   5       38.13      100.81     49.31 o
  -5  14   5      453.62      513.72     32.25 o
  -4  14   5       23.30       16.53     19.93 o
  -3  14   5       10.01       21.54     20.08 o
  -2  14   5        6.91       10.21     22.72 o
  -1  14   5       15.39       15.51     17.13 o
   0  14   5      239.57      229.32     24.44 o
   1  14   5       51.68       18.66     24.05 o
   2  14   5        1.73       13.54     22.14 o
   3  14   5        1.11        3.73     27.70 o
   4  14   5        3.63       -4.09     26.49 o
   5  14   5       53.42       38.85     33.85 o
   6  14   5       77.86       80.86     34.18 o
   7  14   5        0.27       26.02     33.24 o
 -10  15   5        2.31      -20.48     62.35 o
  -9  15   5        0.96       12.41     68.68 o
  -8  15   5       64.17       70.93     62.79 o
  -7  15   5        7.94       10.10     25.91 o
  -6  15   5       91.72       80.37     28.69 o
  -5  15   5        6.20       29.59     19.52 o
  -4  15   5        3.48        5.04     20.05 o
  -3  15   5       22.35       34.96     19.35 o
  -2  15   5      140.24      173.04     28.26 o
  -1  15   5        1.28      -12.35     23.96 o
   0  15   5       13.62      -30.43     43.15 o
   1  15   5        7.75       -8.39     24.40 o
   2  15   5        9.14      -15.22     26.20 o
   3  15   5       91.80       48.72     30.83 o
   4  15   5       12.64       11.69     36.74 o
   5  15   5        1.48      -24.88     33.66 o
   6  15   5        1.07        3.63     34.97 o
  -9  16   5       35.64       99.40     74.13 o
  -8  16   5        2.24       40.41     54.82 o
  -7  16   5       16.64       26.77     51.75 o
  -6  16   5        1.04      -32.32     56.06 o
  -5  16   5        0.76       17.12     24.88 o
  -4  16   5       16.82       31.26     21.13 o
  -3  16   5       42.35       66.83     30.14 o
  -2  16   5        6.93        0.10     25.05 o
  -1  16   5        4.56      -12.29     42.65 o
   0  16   5        4.04        5.82     47.66 o
   1  16   5        0.42       17.06     49.18 o
   2  16   5        0.36      -13.07     51.64 o
   3  16   5        9.05       20.95     29.14 o
   4  16   5        0.03      -15.46     31.95 o
   5  16   5        0.08       43.23     55.05 o
  -7  17   5       12.84       59.04     66.10 o
  -6  17   5      142.07      141.65     58.87 o
  -5  17   5       31.48       81.35     68.67 o
  -4  17   5       37.03       32.50     58.82 o
  -3  17   5       73.93      111.93     25.15 o
  -2  17   5      102.52      127.32     47.79 o
  -1  17   5        0.73       16.71     46.49 o
   0  17   5       46.59       11.54     42.24 o
   1  17   5        0.05       17.95     43.24 o
   2  17   5       43.82       54.47     54.33 o
   3  17   5       29.42       -1.88     44.62 o
  -5  18   5        6.36       45.85     63.43 o
  -4  18   5       11.03       44.47     53.79 o
  -3  18   5        0.10       26.42     35.83 o
  -2  18   5        2.33       16.40     37.94 o
  -1  18   5        0.47        6.15     50.08 o
   0  18   5       18.58      -22.91     37.96 o
   1  18   5       31.41       -1.50     47.97 o
 -17   0   6       18.70       33.25     85.15 o
 -16   0   6       74.15      173.05     83.66 o
 -15   0   6      103.66      200.17     70.97 o
 -14   0   6       45.39      144.65     79.35 o
 -13   0   6     1988.01     1922.88    112.68 o
 -12   0   6      159.44      327.20     79.93 o
 -11   0   6        2.33      213.07     69.17 o
 -10   0   6      723.38      811.68     80.99 o
  -9   0   6        0.59       61.54    113.15 o
  -8   0   6     3353.10     3075.70     61.71 o
  -7   0   6      484.91      549.57     32.61 o
  -6   0   6     6104.22     6288.89     81.45 o
  -5   0   6      598.80      620.75     52.17 o
  -4   0   6     7570.82     7528.45    100.28 o
  -3   0   6     4705.46     4558.22     77.19 o
  -2   0   6      145.31      119.74     16.60 o
  -1   0   6      101.68      110.59     15.78 o
   0   0   6      134.79      128.14     25.00 o
   1   0   6     1008.22      930.92     45.80 o
   2   0   6      494.07      516.97     37.78 o
   3   0   6      172.25      170.31     32.83 o
   4   0   6      298.21      335.08     40.75 o
   5   0   6       31.97        3.92     29.33 o
   6   0   6      170.88       91.20     38.66 o
   7   0   6     1031.68     1063.00     69.67 o
   8   0   6      924.41      940.21     74.03 o
   9   0   6       20.97        6.33     39.76 o
  10   0   6       18.31       -5.76     31.01 o
  11   0   6      156.52      139.91     44.84 o
  12   0   6       32.91       68.50     40.47 o
 -17   1   6        4.15       49.97     57.83 o
 -16   1   6        5.01      101.34     57.72 o
 -15   1   6        7.09       99.72     74.43 o
 -14   1   6       39.72      268.96     58.67 o
 -13   1   6       11.22      109.89     53.10 o
 -12   1   6      237.62      473.48     75.72 o
 -11   1   6      205.81      415.45     55.84 o
 -10   1   6       50.68       82.71     58.06 o
  -9   1   6      204.81      240.12     41.44 o
  -8   1   6      659.25      718.25     77.16 o
  -7   1   6        4.62       28.17     22.82 o
  -6   1   6      695.77      729.14     50.36 o
  -5   1   6     1747.08     1675.05     49.42 o
  -4   1   6       70.71       88.12     21.15 o
  -3   1   6      468.13      484.12     15.34 o
  -2   1   6     2693.28     2616.22     31.95 o
  -1   1   6      174.43      191.04     11.36 o
   0   1   6     3058.88     3218.47     43.49 o
   1   1   6      577.75      681.77     22.55 o
   2   1   6       37.69       63.85     17.15 o
   3   1   6       85.38      109.86     28.14 o
   4   1   6        1.23       -2.00     19.32 o
   5   1   6        6.14       18.84     22.15 o
   6   1   6      788.97      743.52     41.57 o
   7   1   6      271.92      328.57     89.26 o
   8   1   6       76.01       67.00     29.98 o
   9   1   6        2.66        9.74     28.16 o
  10   1   6       51.10       45.71     28.82 o
  11   1   6        6.40        9.02     29.46 o
  12   1   6        4.79        2.75     28.96 o
 -17   2   6       87.84      160.18    120.97 o
 -16   2   6       55.77      267.52    165.84 o
 -15   2   6       33.23      199.16    157.43 o
 -14   2   6      141.84      405.68    211.94 o
 -13   2   6      614.73      628.75     97.44 o
 -12   2   6        1.37       14.51     61.50 o
 -11   2   6      292.18      295.43     81.14 o
 -10   2   6     1377.47     1270.72     50.51 o
  -9   2   6      461.83      484.44     56.56 o
  -8   2   6     1773.89     1784.34     67.07 o
  -7   2   6      994.89      968.15    120.83 o
  -6   2   6     1870.66     1978.18     52.83 o
  -5   2   6       96.44      107.15     48.08 o
  -4   2   6     2496.85     2563.80     45.57 o
  -3   2   6     1574.19     1567.53     36.82 o
  -2   2   6     1396.39     1410.20     30.21 o
  -1   2   6       28.04       31.79      9.98 o
   0   2   6      725.05      811.51     16.32 o
   1   2   6      634.29      644.28     21.16 o
   2   2   6     2063.68     2290.93     34.85 o
   3   2   6      601.29      679.64     50.51 o
   4   2   6        0.59       -5.76     17.51 o
   5   2   6      217.21      206.75     26.16 o
   6   2   6      210.38      189.94     27.42 o
   7   2   6     1554.31     1451.00     57.74 o
   8   2   6       43.55       44.84     28.24 o
   9   2   6      250.84      224.28     42.36 o
  10   2   6        2.77      -15.68     25.20 o
  11   2   6       47.12       61.68     25.89 o
  12   2   6        0.70       -0.86     29.99 o
 -16   3   6       17.11       58.57    140.31 o
 -15   3   6       31.52       68.51     60.95 o
 -14   3   6        0.07      -24.07     65.73 o
 -13   3   6        5.57       30.99     31.29 o
 -12   3   6        0.01       15.89     33.85 o
 -11   3   6      198.62      123.28     74.13 o
 -10   3   6      130.64      129.87     62.18 o
  -9   3   6       83.63       47.86     15.27 o
  -8   3   6      149.35      141.13     40.69 o
  -7   3   6       27.62       34.02     38.43 o
  -6   3   6      732.05      865.07     59.25 o
  -5   3   6      169.43      137.11     24.28 o
  -4   3   6      454.76      496.82     28.61 o
  -3   3   6      121.19      161.26     20.57 o
  -2   3   6       16.07        4.45      8.99 o
  -1   3   6     1051.76     1017.53     30.59 o
   0   3   6       24.43       30.98     12.08 o
   1   3   6      838.11      884.95     22.85 o
   2   3   6      125.54      102.90     13.70 o
   3   3   6      716.26      766.70     31.10 o
   4   3   6       19.15       24.79     18.82 o
   5   3   6       75.38       77.12     21.97 o
   6   3   6      131.74      122.92     24.71 o
   7   3   6      480.70      460.20     66.65 o
   8   3   6        0.39      -24.98     24.98 o
   9   3   6      167.14      156.96     33.25 o
  10   3   6        0.16        3.30     27.57 o
  11   3   6       32.22       22.57     27.56 o
  12   3   6       32.03       57.32     29.15 o
 -16   4   6        0.82      -36.51     86.99 o
 -15   4   6        2.14      -72.44     72.44 o
 -14   4   6        0.01       -3.54     33.84 o
 -13   4   6       34.17       11.14     60.97 o
 -12   4   6      144.81      163.78     65.77 o
 -11   4   6        0.16      -43.86     97.32 o
 -10   4   6       62.75       40.19     52.39 o
  -9   4   6      212.06      215.39     16.66 o
  -8   4   6      155.71      186.14     18.25 o
  -7   4   6        9.60       19.17     41.08 o
  -6   4   6      454.11      443.20     50.77 o
  -5   4   6      230.71      231.53     35.36 o
  -4   4   6     2648.97     2679.51     84.46 o
  -3   4   6      264.72      309.24     48.31 o
  -2   4   6      821.31      830.01     19.51 o
  -1   4   6     1349.44     1305.97     33.34 o
   0   4   6       51.18       55.52     19.66 o
   1   4   6     4843.85     5058.59     44.61 o
   2   4   6        0.03        6.68      8.78 o
   3   4   6      784.51      796.79     51.60 o
   4   4   6      126.63      118.79     21.68 o
   5   4   6        2.00       -8.29     17.71 o
   6   4   6      504.86      468.15     36.19 o
   7   4   6      144.66      122.91     26.19 o
   8   4   6       25.08       19.11     29.70 o
   9   4   6        0.41        3.92     22.58 o
  10   4   6       11.53       12.52     24.92 o
  11   4   6        5.61       12.22     26.70 o
  12   4   6        4.76       44.82     42.91 o
 -16   5   6       53.09      -79.24     88.51 o
 -15   5   6       54.24      -81.24     81.24 o
 -14   5   6      161.97      121.53     68.50 o
 -13   5   6        1.75      -58.17     93.58 o
 -12   5   6       72.76       71.92     36.09 o
 -11   5   6      178.83      304.18     38.78 o
 -10   5   6     1258.96     1328.30    111.83 o
  -9   5   6       39.57       44.54     11.24 o
  -8   5   6      232.41      223.52     32.67 o
  -7   5   6     1080.36     1031.05     67.44 o
  -6   5   6       11.20        8.69     27.29 o
  -5   5   6      111.81       83.83     30.08 o
  -4   5   6      344.44      327.72     38.08 o
  -3   5   6      680.20      707.44     49.53 o
  -2   5   6      435.44      500.07     40.39 o
  -1   5   6        0.07        6.69      9.18 o
   0   5   6       40.00       48.35      9.08 o
   1   5   6      418.84      431.48     17.31 o
   2   5   6      261.00      270.58     15.16 o
   3   5   6      613.59      610.81     15.01 o
   4   5   6      135.36      128.40     12.27 o
   5   5   6       50.93       66.22     17.32 o
   6   5   6      938.99      943.87     33.96 o
   7   5   6        4.34        9.43     19.02 o
   8   5   6       98.17       71.06     24.88 o
   9   5   6       33.03       27.59     25.32 o
  10   5   6       71.04       76.81     29.01 o
  11   5   6       29.48      132.82     46.81 o
 -16   6   6        2.02        6.04     68.65 o
 -15   6   6       91.69      259.14     69.97 o
 -14   6   6       10.81       25.20     32.43 o
 -13   6   6       17.68       50.65     35.68 o
 -12   6   6      215.53      183.85     36.79 o
 -11   6   6       62.99       76.97     34.24 o
 -10   6   6      634.59      701.08     49.96 o
  -9   6   6        1.04       12.45     33.92 o
  -8   6   6       76.26       90.33     24.91 o
  -7   6   6      113.98      116.93     33.68 o
  -6   6   6      313.88      303.55     37.33 o
  -5   6   6      497.64      546.95     46.83 o
  -4   6   6      107.47      124.72     29.20 o
  -3   6   6      423.20      490.32     43.11 o
  -2   6   6       11.57       22.07     22.93 o
  -1   6   6      179.37      183.54     12.12 o
   0   6   6       11.07       12.50      5.74 o
   1   6   6       81.26       89.23     21.25 o
   2   6   6      195.92      214.32     25.80 o
   3   6   6      187.18      177.22     17.07 o
   4   6   6       37.10       29.85      7.99 o
   5   6   6      637.10      702.53     25.12 o
   6   6   6        0.08        2.29     21.59 o
   7   6   6       14.05       11.38     19.13 o
   8   6   6       18.83       16.47     21.02 o
   9   6   6        3.91       -0.26     24.03 o
  10   6   6       41.03        6.94     53.24 o
  11   6   6       71.26       82.43     52.42 o
 -15   7   6      113.19      114.46     38.19 o
 -14   7   6      203.59      225.96     43.83 o
 -13   7   6      104.88      114.12     37.32 o
 -12   7   6      167.01      168.17     38.89 o
 -11   7   6      263.98      324.79     40.32 o
 -10   7   6      624.12      692.56     52.55 o
  -9   7   6      106.74      104.83     37.59 o
  -8   7   6       23.98       35.12     12.84 o
  -7   7   6       79.15      113.11     48.29 o
  -6   7   6     3006.58     3150.12    118.74 o
  -5   7   6       92.82      130.01     34.05 o
  -4   7   6        7.24       15.34     27.35 o
  -3   7   6     1111.79     1124.39     62.64 o
  -2   7   6     1319.58     1254.10     41.75 o
  -1   7   6        2.16        3.95      5.98 o
   0   7   6       45.92       75.99     19.76 o
   1   7   6       84.79       86.24     20.52 o
   2   7   6       13.98       13.17     17.77 o
   3   7   6       24.53       39.78     31.37 o
   4   7   6      113.59      109.07     41.69 o
   5   7   6      139.18      116.53     22.73 o
   6   7   6      160.88      175.53     27.55 o
   7   7   6       47.91       48.48     21.57 o
   8   7   6        9.68       26.73     22.54 o
   9   7   6      233.30      156.79     58.40 o
  10   7   6      173.87      275.40     56.25 o
  11   7   6       17.72       50.83     50.08 o
 -15   8   6       49.57       69.21     40.42 o
 -14   8   6       37.71      102.96     50.16 o
 -13   8   6      100.12      112.86     39.04 o
 -12   8   6        7.38       15.22     33.74 o
 -11   8   6        3.08       37.87     36.77 o
 -10   8   6       90.25      104.05     27.94 o
  -9   8   6        0.13       10.71     28.24 o
  -8   8   6        1.83        2.52     24.38 o
  -7   8   6        4.75       18.34     25.78 o
  -6   8   6      380.66      425.73     35.83 o
  -5   8   6       81.91      152.70     30.15 o
  -4   8   6     1040.39     1023.17     62.30 o
  -3   8   6        2.61        8.90     15.33 o
  -2   8   6      538.22      529.93     32.54 o
  -1   8   6      773.03      794.10     18.45 o
   0   8   6      664.36      612.86     34.87 o
   1   8   6        0.34        3.02     20.91 o
   2   8   6       84.31      117.27     36.26 o
   3   8   6       42.27       50.29     37.60 o
   4   8   6     1659.24     1725.84     91.41 o
   5   8   6       51.24       27.44     19.53 o
   6   8   6      750.83      788.15     42.65 o
   7   8   6      152.71      160.83     34.16 o
   8   8   6      270.54      263.58     62.16 o
   9   8   6       37.67       38.40     42.10 o
  10   8   6      139.93       88.17     53.04 o
 -15   9   6        0.12       11.99     46.06 o
 -14   9   6        0.05       28.55     45.23 o
 -13   9   6      159.50      146.66     41.93 o
 -12   9   6       81.96       79.12     43.33 o
 -11   9   6      246.27      196.85     35.28 o
 -10   9   6      401.17      386.11     38.58 o
  -9   9   6       13.40       15.06     28.55 o
  -8   9   6        1.04       10.15     15.78 o
  -7   9   6     1813.86     1923.87     66.34 o
  -6   9   6      271.73      308.59     34.35 o
  -5   9   6       86.53       77.89     13.81 o
  -4   9   6       48.18       46.77     14.90 o
  -3   9   6        0.56       11.51     14.52 o
  -2   9   6       89.93       71.58     17.71 o
  -1   9   6       34.86       37.01     16.74 o
   0   9   6        0.19       -0.81      9.31 o
   1   9   6      853.20      866.75     42.65 o
   2   9   6      676.16      697.51     40.96 o
   3   9   6        0.09       28.93     39.26 o
   4   9   6       68.22       69.04     36.78 o
   5   9   6      192.62      173.90     25.79 o
   6   9   6      136.42      115.53     24.23 o
   7   9   6      322.70      393.68     61.94 o
   8   9   6       77.33       70.69     49.27 o
   9   9   6       27.57       13.39     47.15 o
  10   9   6        6.29       17.33     41.92 o
 -14  10   6        3.36       23.02     26.71 o
 -13  10   6       16.29       36.68     30.31 o
 -12  10   6        6.56        1.22     29.13 o
 -11  10   6       65.51       55.55     25.84 o
 -10  10   6       20.85       24.19     28.35 o
  -9  10   6        1.40        6.16     27.20 o
  -8  10   6       91.68      173.85     34.15 o
  -7  10   6      706.65      687.15     30.45 o
  -6  10   6      414.77      370.51     40.46 o
  -5  10   6       24.75       22.98     12.53 o
  -4  10   6       24.67       22.29     14.29 o
  -3  10   6      150.17      128.90     19.32 o
  -2  10   6       45.26       68.17     24.06 o
  -1  10   6        7.58       26.37     18.35 o
   0  10   6        2.18        0.51     21.10 o
   1  10   6       90.99       51.84     31.88 o
   2  10   6        2.41       -4.61     37.01 o
   3  10   6      206.12      181.45     42.88 o
   4  10   6      134.79      161.82     40.14 o
   5  10   6      159.57      108.83     21.83 o
   6  10   6      155.15      144.52     49.90 o
   7  10   6        7.69       51.69     48.70 o
   8  10   6       17.80       77.09     54.22 o
   9  10   6       17.78       30.85     51.75 o
 -14  11   6        0.59      -20.41     29.74 o
 -13  11   6       88.34      127.70     33.53 o
 -12  11   6        0.93       10.69     27.74 o
 -11  11   6        6.54       38.38     30.40 o
 -10  11   6       87.16      103.86     29.84 o
  -9  11   6       70.61      120.22     29.12 o
  -8  11   6       42.55       38.33     28.33 o
  -7  11   6      856.26      832.57     66.82 o
  -6  11   6       26.55       30.50     16.48 o
  -5  11   6       15.78       29.27     13.32 o
  -4  11   6       67.93       70.89     15.21 o
  -3  11   6      646.90      698.13     34.27 o
  -2  11   6      248.91      235.12     25.50 o
  -1  11   6        7.55        4.48     19.00 o
   0  11   6       98.83       86.52     32.38 o
   1  11   6      301.28      326.23     54.26 o
   2  11   6      652.05      610.36     57.68 o
   3  11   6      226.74      270.37     45.32 o
   4  11   6       82.31       62.68     36.94 o
   5  11   6       99.37      126.50     47.12 o
   6  11   6       49.47       84.84     47.55 o
   7  11   6      264.85      312.49     60.67 o
   8  11   6       24.30       75.88     51.47 o
   9  11   6        0.73       10.93     48.72 o
 -13  12   6        0.18       13.93     64.74 o
 -12  12   6        0.70      -17.97     28.54 o
 -11  12   6       18.66        9.90     30.36 o
 -10  12   6        9.47       26.27     26.20 o
  -9  12   6       17.36       35.80     47.71 o
  -8  12   6       91.30      105.95     29.23 o
  -7  12   6        9.31       20.60     27.73 o
  -6  12   6        9.84       10.30     17.09 o
  -5  12   6      121.34      115.93     22.07 o
  -4  12   6       82.05       65.16     14.97 o
  -3  12   6        7.97       14.18     25.53 o
  -2  12   6       41.61       48.67     19.56 o
  -1  12   6        1.72        9.49     18.36 o
   0  12   6       10.34       -0.71     21.66 o
   1  12   6        0.29       12.05     22.15 o
   2  12   6       15.56       10.37     33.39 o
   3  12   6      110.91       92.77     40.67 o
   4  12   6        2.55        0.92     34.49 o
   5  12   6        0.01        6.09     42.58 o
   6  12   6        1.59      -11.98     39.98 o
   7  12   6       84.64       77.55     43.77 o
   8  12   6        0.31        8.13     49.24 o
 -12  13   6       10.15       59.74     66.71 o
 -11  13   6        3.54       16.10     31.58 o
 -10  13   6      116.51      164.00     33.72 o
  -9  13   6        6.61        6.17     46.02 o
  -8  13   6       16.93       24.46     24.55 o
  -7  13   6        3.46       31.94     28.78 o
  -6  13   6       69.78       65.72     27.27 o
  -5  13   6        5.36       17.80     18.65 o
  -4  13   6        1.18       10.20     20.39 o
  -3  13   6       29.02       26.02     23.68 o
  -2  13   6      830.85      743.55     37.91 o
  -1  13   6       21.03       16.16     20.27 o
   0  13   6        1.04       15.19     20.77 o
   1  13   6       85.65       75.59     34.30 o
   2  13   6        1.07       32.93     37.84 o
   3  13   6        0.05        9.30     37.52 o
   4  13   6       94.28       60.55     41.04 o
   5  13   6        1.62       14.58     45.11 o
   6  13   6       22.30       11.64     46.56 o
   7  13   6       44.24       18.55     72.70 o
 -11  14   6        0.34       10.14     64.06 o
 -10  14   6        0.13       14.68     36.02 o
  -9  14   6        3.84       -2.20     24.42 o
  -8  14   6        3.79       -0.37     25.73 o
  -7  14   6       16.10       26.31     28.40 o
  -6  14   6        0.31       -4.17     28.16 o
  -5  14   6        3.36       23.75     20.75 o
  -4  14   6        0.21        8.54     21.91 o
  -3  14   6       21.69       53.95     23.87 o
  -2  14   6        6.78       -2.93     22.55 o
  -1  14   6       96.92      122.80     21.21 o
   0  14   6       16.87        9.55     18.94 o
   1  14   6      176.27      209.41     31.48 o
   2  14   6       59.78       83.78     32.09 o
   3  14   6      139.61      166.77     30.86 o
   4  14   6      123.76      108.68     31.13 o
   5  14   6       20.14        6.01     29.14 o
   6  14   6        7.01      -37.06     37.06 o
 -10  15   6       64.75       82.46     56.33 o
  -9  15   6        5.45        3.98     69.84 o
  -8  15   6       29.44       33.89     30.65 o
  -7  15   6       12.85        4.18     27.61 o
  -6  15   6        5.75       25.86     33.90 o
  -5  15   6       15.75       42.70     19.28 o
  -4  15   6       59.70       56.33     21.57 o
  -3  15   6       38.31       44.14     24.87 o
  -2  15   6       49.09       30.94     26.14 o
  -1  15   6       19.40       31.30     25.76 o
   0  15   6       28.07       26.91     37.92 o
   1  15   6       59.11       55.25     27.63 o
   2  15   6        0.68       -5.42     27.61 o
   3  15   6        5.63        3.05     28.91 o
   4  15   6       41.79       40.10     28.08 o
   5  15   6        1.22      -10.41     34.29 o
  -9  16   6        6.30      120.78     71.33 o
  -8  16   6        2.69       36.83     56.84 o
  -7  16   6       28.18       17.47     52.13 o
  -6  16   6       11.74       27.92     28.84 o
  -5  16   6        4.78       19.48     51.11 o
  -4  16   6       50.54       53.17     20.57 o
  -3  16   6       14.41       12.20     41.86 o
  -2  16   6       59.59       55.55     27.45 o
  -1  16   6       32.62       49.53     27.08 o
   0  16   6       54.01       35.22     40.79 o
   1  16   6      119.54      127.40     48.60 o
   2  16   6       14.73       40.74     50.50 o
   3  16   6       47.26       40.76     36.41 o
   4  16   6       57.84       76.75     31.44 o
  -7  17   6        5.44      100.42     69.48 o
  -6  17   6        4.05       54.95     54.93 o
  -5  17   6       27.78       23.30     70.14 o
  -4  17   6       39.74       19.64     36.91 o
  -3  17   6        3.04      -21.76     28.77 o
  -2  17   6        3.64       -9.88     27.64 o
  -1  17   6       14.86       18.57     39.48 o
   0  17   6       19.58       39.56     43.70 o
   1  17   6        8.58       30.27     40.80 o
   2  17   6        0.18      -41.50     53.33 o
  -3  18   6        1.86        4.63     44.26 o
  -2  18   6       27.64       35.61     45.91 o
  -1  18   6       64.51       73.99     39.96 o
 -17   1   7       50.91       66.00     58.65 o
 -16   1   7       72.57      185.43     61.56 o
 -15   1   7        0.01      113.82     96.39 o
 -14   1   7      139.39      151.69     46.97 o
 -13   1   7      616.17      704.42    131.94 o
 -12   1   7      347.58      491.59    146.33 o
 -11   1   7     1845.89     1987.57     81.18 o
 -10   1   7      583.07      713.01    144.93 o
  -9   1   7       55.43      154.32    102.13 o
  -8   1   7      117.43      157.22     72.54 o
  -7   1   7        0.27      -30.73     84.93 o
  -6   1   7     2373.54     2307.18     57.25 o
  -5   1   7      755.48      652.06     34.59 o
  -4   1   7     5753.41     5793.78     75.77 o
  -3   1   7     1866.93     1861.94     35.58 o
  -2   1   7     2875.20     2717.87     35.08 o
  -1   1   7     1721.00     1640.54     50.73 o
   0   1   7     1299.79     1334.12     39.30 o
   1   1   7      505.33      492.57     26.79 o
   2   1   7       16.43       20.45     15.78 o
   3   1   7      248.32      313.63     42.04 o
   4   1   7     1053.34     1022.94     46.55 o
   5   1   7        7.43       12.19     23.16 o
   6   1   7       10.64      -17.32     25.21 o
   7   1   7       88.96       51.89     24.11 o
   8   1   7       51.63       98.74     28.39 o
   9   1   7       15.55       -7.39     26.48 o
  10   1   7        0.09       20.31     29.28 o
  11   1   7        4.34        1.70     30.79 o
 -17   2   7       28.20       69.76     89.28 o
 -16   2   7        7.49       80.56     94.08 o
 -15   2   7        8.76      115.85     90.28 o
 -14   2   7       62.85      129.87     97.01 o
 -13   2   7       43.16      203.54    142.00 o
 -12   2   7      132.24      381.69    210.68 o
 -11   2   7      746.35     1091.91    247.65 o
 -10   2   7      940.25     1023.00    191.37 o
  -9   2   7     1220.86     1122.29     41.35 o
  -8   2   7       73.99       48.20     43.58 o
  -7   2   7       14.75       44.95     65.96 o
  -6   2   7       54.04       58.12     28.28 o
  -5   2   7     1471.16     1441.05     36.94 o
  -4   2   7      127.30      113.62     21.81 o
  -3   2   7     1374.34     1513.13     31.30 o
  -2   2   7      213.11      256.75     15.98 o
  -1   2   7        2.52        2.77     11.23 o
   0   2   7      702.68      647.00     22.83 o
   1   2   7     1616.01     1705.55     44.67 o
   2   2   7       14.91       10.15     13.48 o
   3   2   7       46.87       32.45     30.41 o
   4   2   7       67.75       77.39     23.71 o
   5   2   7      479.56      416.88     33.73 o
   6   2   7       73.08       66.34     26.18 o
   7   2   7      167.69      165.74     29.38 o
   8   2   7      636.00      700.91     47.21 o
   9   2   7       93.29      117.10     30.46 o
  10   2   7        0.34        6.46     31.23 o
  11   2   7        5.30      -31.43     31.43 o
 -16   3   7      135.84      292.64    160.79 o
 -15   3   7        8.52      156.28    238.91 o
 -14   3   7        5.08      113.95    126.60 o
 -13   3   7       16.22      -15.60     76.03 o
 -12   3   7      555.22      417.49     84.49 o
 -11   3   7      656.23      421.84     83.70 o
 -10   3   7      456.17      360.79     73.18 o
  -9   3   7       50.49       29.81     24.58 o
  -8   3   7      284.60      468.98    153.56 o
  -7   3   7      883.38      984.39    114.42 o
  -6   3   7     1834.33     1905.19     43.62 o
  -5   3   7      562.15      654.03     34.50 o
  -4   3   7      165.33      159.75     22.24 o
  -3   3   7        1.88        1.47     11.24 o
  -2   3   7      121.02      123.79     22.39 o
  -1   3   7      669.07      646.38     28.29 o
   0   3   7      476.87      459.80     12.53 o
   1   3   7     1471.47     1509.66     40.12 o
   2   3   7       83.12       71.75     23.64 o
   3   3   7     1306.69     1401.32     76.12 o
   4   3   7      215.69      233.26     28.66 o
   5   3   7       22.34       15.42     24.09 o
   6   3   7       39.72       31.70     22.29 o
   7   3   7       29.13       26.62     22.04 o
   8   3   7       70.03       84.37     30.16 o
   9   3   7       75.78      107.93     30.19 o
  10   3   7        0.16        1.58     25.45 o
  11   3   7       25.06       37.55     31.00 o
 -16   4   7        6.61      112.93    206.44 o
 -15   4   7        8.72      -25.99     75.07 o
 -14   4   7       82.81      -63.92     79.45 o
 -13   4   7       23.49       -6.78     62.01 o
 -12   4   7      238.23      183.42     65.18 o
 -11   4   7       41.68      -37.47     63.27 o
 -10   4   7      125.02      164.87     51.05 o
  -9   4   7      130.97      117.13     18.84 o
  -8   4   7       93.53      113.00     45.59 o
  -7   4   7       21.19       30.02     42.13 o
  -6   4   7      381.07      321.28     37.10 o
  -5   4   7      440.42      537.94     55.72 o
  -4   4   7      209.75      214.93     23.18 o
  -3   4   7      318.23      346.71     38.45 o
  -2   4   7     1736.22     1760.44     47.62 o
  -1   4   7       55.30       65.54     18.16 o
   0   4   7      261.82      256.19     29.49 o
   1   4   7      894.22      884.41     21.89 o
   2   4   7       87.75      116.65     13.95 o
   3   4   7     1167.98     1249.14     28.66 o
   4   4   7      861.28      902.60     68.63 o
   5   4   7        1.64        0.40     22.69 o
   6   4   7      254.47      271.84     30.10 o
   7   4   7      320.15      362.28     38.47 o
   8   4   7      171.04      181.88     31.37 o
   9   4   7        0.71        1.07     27.51 o
  10   4   7       52.64       61.07     30.36 o
  11   4   7        1.70        7.84     29.84 o
 -16   5   7      229.11       46.26     73.54 o
 -15   5   7       21.33      -43.34     70.79 o
 -14   5   7       17.03       -6.54     65.65 o
 -13   5   7       14.43       -3.69     58.68 o
 -12   5   7      732.63      890.91     86.21 o
 -11   5   7      330.29      407.88     58.98 o
 -10   5   7       46.59       63.51     46.06 o
  -9   5   7        6.79      -14.78     47.89 o
  -8   5   7      116.59       55.79     43.07 o
  -7   5   7      607.36      596.62     38.77 o
  -6   5   7       11.76       12.17     27.86 o
  -5   5   7        3.65       33.05     27.30 o
  -4   5   7        5.68       70.90     63.23 o
  -3   5   7      158.69      188.40     20.67 o
  -2   5   7       10.19       10.48      6.55 o
  -1   5   7       47.32       47.07     12.55 o
   0   5   7        6.83       19.11     10.15 o
   1   5   7      157.54      193.32     20.37 o
   2   5   7       48.83       57.26     10.71 o
   3   5   7      262.76      258.24     27.69 o
   4   5   7      755.67      739.03     26.65 o
   5   5   7      261.92      268.52     21.38 o
   6   5   7       13.67       44.91     21.44 o
   7   5   7       29.14       30.60     24.01 o
   8   5   7      298.64      266.75     34.03 o
   9   5   7       10.18       -7.35     25.96 o
  10   5   7        0.07       10.45     28.40 o
  11   5   7       33.34       50.17     50.39 o
 -16   6   7        0.03       14.34     62.00 o
 -15   6   7        0.71       73.69     65.11 o
 -14   6   7       66.76       76.00     32.60 o
 -13   6   7       18.97        4.71     32.87 o
 -12   6   7      111.57      119.10     36.95 o
 -11   6   7       10.52       13.50     34.98 o
 -10   6   7      143.58      138.51     74.11 o
  -9   6   7      496.89      494.52     66.23 o
  -8   6   7       71.53       47.88     28.16 o
  -7   6   7      618.77      606.94     53.59 o
  -6   6   7      120.16      141.49     37.50 o
  -5   6   7      487.63      529.53     47.05 o
  -4   6   7      585.52      640.95     50.68 o
  -3   6   7      380.98      493.82     28.79 o
  -2   6   7       10.65        9.90     11.53 o
  -1   6   7      810.73      857.03     24.85 o
   0   6   7      480.26      464.44     18.23 o
   1   6   7      473.80      532.97     50.72 o
   2   6   7       99.87      125.10     25.76 o
   3   6   7       48.45       39.39     10.33 o
   4   6   7       80.64       82.66     43.76 o
   5   6   7        0.53       -1.60     20.09 o
   6   6   7       41.30       44.31     25.02 o
   7   6   7        3.36       -4.68     23.88 o
   8   6   7       65.56       48.15     24.96 o
   9   6   7        0.00       -2.73     26.57 o
  10   6   7       13.48      -11.67     40.64 o
 -15   7   7       14.92       74.58     38.97 o
 -14   7   7        2.50       58.28     40.05 o
 -13   7   7       10.31       35.64     37.10 o
 -12   7   7      274.74      248.50     44.52 o
 -11   7   7        7.66       23.56     39.33 o
 -10   7   7      170.95      197.53     42.13 o
  -9   7   7       47.63      101.77     58.14 o
  -8   7   7      408.23      309.18     46.80 o
  -7   7   7      376.42      434.75     50.41 o
  -6   7   7       18.69        9.00     29.45 o
  -5   7   7        8.24        0.10     30.24 o
  -4   7   7       22.90       37.42     27.73 o
  -3   7   7       47.27       44.19     26.94 o
  -2   7   7      567.06      570.59     14.82 o
  -1   7   7       28.98       29.89     11.73 o
   0   7   7       70.99       69.92      8.11 o
   1   7   7      282.19      288.42     49.82 o
   2   7   7      185.97      176.42     29.51 o
   3   7   7      236.17      210.60     40.23 o
   4   7   7       77.13       85.85     41.05 o
   5   7   7       12.47        1.79     23.14 o
   6   7   7      267.83      269.97     32.37 o
   7   7   7        3.67       -3.87     24.22 o
   8   7   7      132.90      160.92     30.07 o
   9   7   7       27.93       30.08     47.63 o
  10   7   7      226.42      366.25     70.08 o
 -15   8   7        3.51       11.32     37.37 o
 -14   8   7        2.06       36.61     60.92 o
 -13   8   7       87.13      133.67     51.98 o
 -12   8   7        0.21       35.88     35.07 o
 -11   8   7        1.93        9.94     26.09 o
 -10   8   7      760.27      780.43     49.31 o
  -9   8   7      260.10      249.84     36.26 o
  -8   8   7       33.42       30.02     28.87 o
  -7   8   7      225.03      265.66     41.31 o
  -6   8   7      292.20      279.67     42.51 o
  -5   8   7       54.61       50.63     29.99 o
  -4   8   7       94.72       84.77     33.75 o
  -3   8   7      603.73      590.95     32.49 o
  -2   8   7       66.12       72.47     10.63 o
  -1   8   7       23.84       29.16      6.95 o
   0   8   7      116.73      123.43     23.98 o
   1   8   7       58.96       71.97     24.02 o
   2   8   7        4.70        1.64     22.34 o
   3   8   7      112.57       81.46     35.19 o
   4   8   7      501.72      428.56     51.86 o
   5   8   7      193.70      205.90     40.65 o
   6   8   7        0.03       21.38     22.90 o
   7   8   7       42.58       31.75     22.55 o
   8   8   7       30.26        5.43     45.20 o
   9   8   7        7.82       72.47     56.15 o
  10   8   7       26.12       13.12     43.59 o
 -15   9   7       13.98       68.95     41.41 o
 -14   9   7       23.23       23.48     63.74 o
 -13   9   7        1.86       -3.48     27.62 o
 -12   9   7       64.45      103.26     40.84 o
 -11   9   7        2.23       11.78     31.34 o
 -10   9   7       11.70       22.91     48.56 o
  -9   9   7        5.49       -6.79     30.30 o
  -8   9   7      352.40      350.85     79.06 o
  -7   9   7       12.04        4.53     30.11 o
  -6   9   7      181.77      176.77     41.94 o
  -5   9   7        5.65        2.88     14.57 o
  -4   9   7        2.49        3.53     16.19 o
  -3   9   7       98.15      122.03     20.54 o
  -2   9   7       58.54       49.15      9.05 o
  -1   9   7       29.52       13.33     20.22 o
   0   9   7        0.03        2.54     22.48 o
   1   9   7      278.67      280.14     32.39 o
   2   9   7      671.26      646.01     43.86 o
   3   9   7        0.00        2.25     33.41 o
   4   9   7      412.20      418.75     56.80 o
   5   9   7        0.12      -15.16     21.59 o
   6   9   7       92.19       88.50     23.58 o
   7   9   7       52.40      104.41     50.98 o
   8   9   7       63.28       53.42     47.18 o
   9   9   7        0.30       10.54     48.02 o
 -14  10   7        8.14       32.12     31.39 o
 -13  10   7        0.00      -19.81     29.39 o
 -12  10   7        2.15      -10.18     23.88 o
 -11  10   7       25.46       56.47     32.51 o
 -10  10   7       89.14      133.28     47.92 o
  -9  10   7      136.98      134.12     33.33 o
  -8  10   7     1309.01     1347.47     61.57 o
  -7  10   7       21.70       38.14     30.37 o
  -6  10   7      444.87      438.59     26.41 o
  -5  10   7      217.40      189.52     21.28 o
  -4  10   7      110.43      109.16     23.96 o
  -3  10   7       47.02       41.55     18.35 o
  -2  10   7        0.42        1.61     18.43 o
  -1  10   7       44.00       30.67     20.34 o
   0  10   7      257.37      333.18     31.92 o
   1  10   7       68.90       78.81     27.48 o
   2  10   7       45.08       29.91     23.10 o
   3  10   7      248.18      237.31     48.14 o
   4  10   7      255.07      194.24     52.36 o
   5  10   7       92.01      121.08     41.39 o
   6  10   7        3.52      -11.90     40.52 o
   7  10   7      114.12      132.95     55.93 o
   8  10   7        2.19       21.43     52.44 o
   9  10   7       20.73       41.25     43.23 o
 -13  11   7        9.59       30.41     28.45 o
 -12  11   7       12.52        5.65     48.21 o
 -11  11   7        0.04       27.32     25.72 o
 -10  11   7       90.29      105.60     31.32 o
  -9  11   7       85.53      115.18     30.00 o
  -8  11   7       27.50       38.28     31.55 o
  -7  11   7       87.77       69.00     32.02 o
  -6  11   7        9.93       12.53     35.29 o
  -5  11   7       29.91       47.25     17.37 o
  -4  11   7       11.80        6.62     16.79 o
  -3  11   7      531.10      591.72     34.17 o
  -2  11   7        6.87        9.32     18.65 o
  -1  11   7        0.75        2.18     20.88 o
   0  11   7       17.90       12.40     23.28 o
   1  11   7       13.77       24.17     22.14 o
   2  11   7      512.31      689.74     63.78 o
   3  11   7       32.40       87.74     40.95 o
   4  11   7       25.97       34.50     43.60 o
   5  11   7        2.61        7.74     45.99 o
   6  11   7        8.10       11.45     48.74 o
   7  11   7       12.44       41.35     51.09 o
   8  11   7       48.84       42.24     49.56 o
 -13  12   7        0.01       58.06     55.90 o
 -12  12   7        7.86       29.07     31.52 o
 -11  12   7       46.73       62.06     30.98 o
 -10  12   7       17.55       53.31     29.41 o
  -9  12   7       10.11       11.02     24.24 o
  -8  12   7      206.54      249.69     37.55 o
  -7  12   7        6.93       48.11     67.29 o
  -6  12   7      600.26      614.18     58.20 o
  -5  12   7       28.34        8.95     32.05 o
  -4  12   7      102.31      106.36     20.37 o
  -3  12   7       31.03       36.60     18.37 o
  -2  12   7      253.13      266.48     28.46 o
  -1  12   7        1.88      -10.98     19.95 o
   0  12   7        3.89       -5.13     22.21 o
   1  12   7       64.39       83.98     25.35 o
   2  12   7       25.50       50.84     36.52 o
   3  12   7      181.67      162.82     46.04 o
   4  12   7       14.67       16.08     43.06 o
   5  12   7      187.71      235.09     50.76 o
   6  12   7        4.38        2.81     36.12 o
   7  12   7       77.63       76.31     41.84 o
 -12  13   7       11.66       18.46     34.05 o
 -11  13   7        5.67       16.43     29.39 o
 -10  13   7       74.99       63.51     31.10 o
  -9  13   7       22.91       43.64     29.73 o
  -8  13   7        2.61       11.85     41.09 o
  -7  13   7       22.07        0.03     29.20 o
  -6  13   7       12.11      -12.22     20.76 o
  -5  13   7       11.53        5.05     22.35 o
  -4  13   7       15.37       26.76     37.08 o
  -3  13   7        2.21      -11.19     34.82 o
  -2  13   7       16.95       -7.83     18.47 o
  -1  13   7        3.12       -0.95     19.72 o
   0  13   7        2.52      -20.02     23.93 o
   1  13   7        9.58        0.79     27.83 o
   2  13   7        0.82       -1.05     35.57 o
   3  13   7       48.53       33.93     39.77 o
   4  13   7       44.68       35.17     45.11 o
   5  13   7       13.30        8.36     39.56 o
   6  13   7       10.21       37.04     46.72 o
 -11  14   7       17.73       94.20     64.59 o
 -10  14   7        2.22       20.04     50.27 o
  -9  14   7       19.28       53.24     32.37 o
  -8  14   7       10.76       51.67     79.89 o
  -7  14   7        6.05       -8.97     28.75 o
  -6  14   7      267.74      236.83     43.24 o
  -5  14   7        0.07       -5.28     21.62 o
  -4  14   7      134.02       98.92     28.21 o
  -3  14   7        5.87       -0.89     25.00 o
  -2  14   7        0.26        9.67     35.34 o
  -1  14   7       26.24       12.75     21.40 o
   0  14   7       86.72       94.43     25.76 o
   1  14   7        4.23       -7.39     31.72 o
   2  14   7        7.63       19.93     32.87 o
   3  14   7        0.45        8.89     31.07 o
   4  14   7       16.06       18.16     43.45 o
   5  14   7      153.53      143.57     53.43 o
 -10  15   7        2.86       16.23     55.43 o
  -9  15   7      151.30      182.06     51.66 o
  -8  15   7       21.01       -6.36     37.84 o
  -7  15   7        5.60        9.67     28.80 o
  -6  15   7       64.18      124.70     38.99 o
  -5  15   7       38.33       10.46     22.06 o
  -4  15   7        7.39       -0.07     24.86 o
  -3  15   7        0.25        2.26     25.64 o
  -2  15   7       78.24       72.28     28.07 o
  -1  15   7       12.18       -8.06     32.41 o
   0  15   7       11.43       -7.01     43.68 o
   1  15   7       37.28        4.24     30.71 o
   2  15   7        3.98        9.10     44.56 o
   3  15   7       15.51       -1.62     34.00 o
   4  15   7        0.92       15.53     33.39 o
  -8  16   7       17.45       64.81     58.05 o
  -7  16   7       35.38       44.01     36.01 o
  -6  16   7       85.21       35.46     39.03 o
  -5  16   7        0.02       13.14     32.91 o
  -4  16   7       60.08       65.45     27.13 o
  -3  16   7       15.52        2.04     25.26 o
  -2  16   7        7.81       -4.37     27.63 o
  -1  16   7       35.12       46.71     27.30 o
   0  16   7        2.30        6.16     40.76 o
   1  16   7        0.40      -32.41     51.18 o
   2  16   7       71.38       47.27     46.73 o
   3  16   7        0.06       -1.89     32.66 o
  -5  17   7       10.65       59.47     43.14 o
  -4  17   7        3.40        1.56     37.54 o
  -3  17   7        2.08       -4.92     26.27 o
  -2  17   7       22.55       18.24     26.81 o
  -1  17   7       40.28       81.61     41.52 o
   0  17   7        6.95       -0.50     41.28 o
   1  17   7       20.18        4.29     53.31 o
 -17   0   8       31.72       92.00     86.78 o
 -16   0   8       17.75       50.03     78.50 o
 -15   0   8       48.73      140.71     74.99 o
 -14   0   8      210.18      407.75     84.59 o
 -13   0   8      197.72      150.20     68.65 o
 -12   0   8        9.75       31.83     72.38 o
 -11   0   8       73.85      141.72     70.08 o
 -10   0   8      131.75      247.83     67.74 o
  -9   0   8      228.66      188.57     63.36 o
  -8   0   8      228.22      226.12     57.60 o
  -7   0   8      981.04      914.11     64.82 o
  -6   0   8      132.02      116.70     33.93 o
  -5   0   8     1782.62     1826.61     50.11 o
  -4   0   8     5810.86     5817.92    123.21 o
  -3   0   8     3850.05     3724.03     96.95 o
  -2   0   8      731.11      704.91     31.10 o
  -1   0   8      219.09      192.64     21.12 o
   0   0   8      435.28      404.41     38.19 o
   1   0   8     1363.11     1437.23     63.63 o
   2   0   8      106.15      142.13     30.52 o
   3   0   8       24.89        4.03     33.75 o
   4   0   8      503.35      562.30     55.93 o
   5   0   8       81.13       75.52     37.74 o
   6   0   8     1586.82     1679.81     93.41 o
   7   0   8       49.64      142.83     48.59 o
   8   0   8        4.78      -23.54     43.72 o
   9   0   8       21.36       48.34     44.57 o
  10   0   8       50.08       29.86     48.72 o
 -17   1   8        0.95       20.03     63.02 o
 -16   1   8       12.71       59.81     93.48 o
 -15   1   8        0.00       28.69     55.22 o
 -14   1   8      393.11      510.23     60.75 o
 -13   1   8        0.10       36.10     56.10 o
 -12   1   8        1.40       19.40     48.02 o
 -11   1   8      100.51      166.73     48.26 o
 -10   1   8       89.05      164.67     58.90 o
  -9   1   8        2.20       -5.45    117.49 o
  -8   1   8      163.54       87.91     89.62 o
  -7   1   8        4.83        6.84     29.39 o
  -6   1   8     1449.09     1384.25    116.11 o
  -5   1   8      704.86      683.01     33.34 o
  -4   1   8      278.32      297.81     21.15 o
  -3   1   8       11.58       13.96     14.58 o
  -2   1   8      482.97      473.24     21.80 o
  -1   1   8      280.58      294.57     17.10 o
   0   1   8       19.88       22.69     15.78 o
   1   1   8       31.02       44.95     16.45 o
   2   1   8      399.09      390.29     38.53 o
   3   1   8       83.98      103.51     34.92 o
   4   1   8       16.70        7.92     23.79 o
   5   1   8        7.36       11.37     22.69 o
   6   1   8        1.13        6.52     26.06 o
   7   1   8      310.61      337.03     36.64 o
   8   1   8        6.12       10.88     28.24 o
   9   1   8       33.36       38.50     30.61 o
  10   1   8        9.58       11.72     29.57 o
 -16   2   8        0.19       63.09     58.43 o
 -15   2   8        3.60       29.39    108.21 o
 -14   2   8      253.23      361.65     94.19 o
 -13   2   8       46.23       46.84     73.50 o
 -12   2   8      713.78      746.19     79.78 o
 -11   2   8      193.23      267.31    125.52 o
 -10   2   8      368.80      403.41    137.01 o
  -9   2   8      186.78      334.57    132.45 o
  -8   2   8      640.91      657.52     43.95 o
  -7   2   8      614.97      581.72     40.48 o
  -6   2   8      149.33      121.18     21.21 o
  -5   2   8      124.87      141.26     23.28 o
  -4   2   8       82.96       89.43     15.73 o
  -3   2   8      116.13      119.05     20.33 o
  -2   2   8      418.23      494.17     20.28 o
  -1   2   8      401.78      376.37     18.30 o
   0   2   8      696.22      731.84     21.23 o
   1   2   8      325.34      342.28     48.40 o
   2   2   8      450.23      472.37     25.12 o
   3   2   8       68.34       44.70     30.75 o
   4   2   8      173.82      160.72     27.12 o
   5   2   8       48.32      101.62     38.55 o
   6   2   8       15.59        8.63     27.30 o
   7   2   8       92.74      100.80     29.14 o
   8   2   8       46.66       30.42     26.01 o
   9   2   8       14.68        3.46     27.82 o
  10   2   8        7.38       -0.14     30.70 o
 -16   3   8       30.84       58.13     57.08 o
 -15   3   8        8.64       71.14    100.23 o
 -14   3   8        6.29      104.08    156.58 o
 -13   3   8        2.47       -5.74    185.63 o
 -12   3   8        1.92       10.20    179.75 o
 -11   3   8        5.43       86.00    163.54 o
 -10   3   8       20.84      165.59    135.88 o
  -9   3   8      211.18      327.41     54.34 o
  -8   3   8       47.68      152.26    125.08 o
  -7   3   8        4.55       15.59     23.77 o
  -6   3   8      348.64      313.19     30.21 o
  -5   3   8      131.38      152.03     26.55 o
  -4   3   8      153.30      155.44     15.84 o
  -3   3   8      126.18      114.53     18.66 o
  -2   3   8     2007.80     2063.44     92.45 o
  -1   3   8       58.57       56.96     16.80 o
   0   3   8       13.95       24.11      8.66 o
   1   3   8        8.18       14.37      7.28 o
   2   3   8       54.81       60.12     21.60 o
   3   3   8      316.36      363.29     49.69 o
   4   3   8     1306.70     1392.14    119.92 o
   5   3   8        2.59        7.69     23.37 o
   6   3   8      215.23      168.39     30.50 o
   7   3   8      178.23      207.42     51.08 o
   8   3   8      173.16      223.91     34.98 o
   9   3   8      156.96      199.80     35.08 o
  10   3   8        0.62       -5.10     28.23 o
 -16   4   8       73.53      100.87    113.49 o
 -15   4   8        1.94      -19.22    200.12 o
 -14   4   8       12.42       91.83    161.84 o
 -13   4   8       17.58      221.40    196.04 o
 -12   4   8        0.62       64.66    101.67 o
 -11   4   8        0.46       81.79    109.49 o
 -10   4   8      904.06     1227.94    253.43 o
  -9   4   8       55.56      182.57    145.18 o
  -8   4   8      388.25      614.26    239.38 o
  -7   4   8        9.59      -12.45     25.06 o
  -6   4   8      698.92      756.59     38.25 o
  -5   4   8       57.36       58.62     23.09 o
  -4   4   8      345.75      322.14     25.38 o
  -3   4   8       74.60       89.51     12.55 o
  -2   4   8        0.57       -0.62     13.33 o
  -1   4   8        0.43       -0.54     11.44 o
   0   4   8      272.67      306.88     34.85 o
   1   4   8       25.07       21.06     12.97 o
   2   4   8      386.13      366.69     31.94 o
   3   4   8        0.05      -17.26     37.10 o
   4   4   8      613.23      573.59     79.40 o
   5   4   8       50.35       51.33     23.78 o
   6   4   8        1.42       -2.11     23.70 o
   7   4   8       20.32       45.27     27.37 o
   8   4   8        3.17       27.08     47.37 o
   9   4   8        3.89       -1.72     28.85 o
  10   4   8       36.99       29.13     31.23 o
 -16   5   8       35.33      140.32    148.77 o
 -15   5   8       29.76       10.74     64.44 o
 -14   5   8       18.30        2.98     49.66 o
 -13   5   8      155.33      149.09     54.13 o
 -12   5   8      278.60      313.40     65.73 o
 -11   5   8      603.19      488.68     63.26 o
 -10   5   8      282.18      316.89     56.80 o
  -9   5   8      203.80      176.86     51.44 o
  -8   5   8        9.28      -25.75     37.49 o
  -7   5   8       45.83      184.53    149.25 o
  -6   5   8      541.52      694.47     82.43 o
  -5   5   8      124.45      145.18     50.43 o
  -4   5   8       72.15       51.11     20.30 o
  -3   5   8       98.00       83.63     11.03 o
  -2   5   8       80.91       88.56     16.29 o
  -1   5   8      728.17      675.90     35.52 o
   0   5   8       74.92       69.96     12.96 o
   1   5   8       68.93       55.94     17.89 o
   2   5   8      331.23      299.78     18.62 o
   3   5   8     1821.46     1572.94     85.84 o
   4   5   8        2.99        5.25     36.52 o
   5   5   8      298.58      296.38     32.06 o
   6   5   8       15.85       13.99     23.88 o
   7   5   8      273.15      274.90     34.17 o
   8   5   8       25.79       49.31     26.95 o
   9   5   8       40.30       43.75     28.30 o
  10   5   8       72.80       97.27     35.60 o
 -16   6   8        2.06       22.06     54.72 o
 -15   6   8        0.21        0.32     66.72 o
 -14   6   8       76.46       33.47     55.51 o
 -13   6   8       19.73       55.09     57.03 o
 -12   6   8        9.37       17.69     61.76 o
 -11   6   8       27.97       53.25     58.00 o
 -10   6   8      522.16      480.15     69.13 o
  -9   6   8        0.34      -18.67     29.76 o
  -8   6   8       40.09       -3.05     27.39 o
  -7   6   8      145.80      104.00     33.03 o
  -6   6   8      633.62      721.31     58.00 o
  -5   6   8      136.68      237.75     71.54 o
  -4   6   8        0.11       41.92     30.55 o
  -3   6   8      189.51      161.20     18.60 o
  -2   6   8      425.52      416.89     24.05 o
  -1   6   8      229.39      226.79     16.87 o
   0   6   8     1423.46     1426.61     33.34 o
   1   6   8      182.22      219.92     28.80 o
   2   6   8      596.59      639.01     63.00 o
   3   6   8      515.47      517.02     58.48 o
   4   6   8       11.47        3.01     36.35 o
   5   6   8        9.17       23.99     23.23 o
   6   6   8       62.04       36.90     22.45 o
   7   6   8      105.31       55.14     24.42 o
   8   6   8       12.10       28.30     23.60 o
   9   6   8       50.79       31.89     23.50 o
 -15   7   8       37.80      132.01     72.44 o
 -14   7   8        0.78      -11.89     61.00 o
 -13   7   8      483.92      455.64     76.54 o
 -12   7   8        2.72       14.55     49.35 o
 -11   7   8       17.50        8.06     28.10 o
 -10   7   8       29.00       15.15     36.34 o
  -9   7   8      564.01      646.71     60.33 o
  -8   7   8      822.73      861.54     67.34 o
  -7   7   8      498.19      369.98     51.10 o
  -6   7   8      475.04      458.29     50.00 o
  -5   7   8      363.40      456.46     47.25 o
  -4   7   8      809.73      939.91     35.01 o
  -3   7   8        0.01       -0.25      9.79 o
  -2   7   8      313.94      323.01     18.38 o
  -1   7   8      278.08      305.25     17.06 o
   0   7   8        0.35        3.73      8.20 o
   1   7   8      313.69      352.06     36.00 o
   2   7   8       37.76       58.18     25.02 o
   3   7   8      169.20      140.63     47.76 o
   4   7   8      379.97      369.78     53.97 o
   5   7   8       35.45       51.60     24.47 o
   6   7   8        2.15        8.08     22.63 o
   7   7   8      258.75      283.09     34.65 o
   8   7   8        2.49       -0.88     23.42 o
   9   7   8        5.03       30.68     56.86 o
 -15   8   8        0.01       33.23     70.17 o
 -14   8   8       78.48        7.74     65.36 o
 -13   8   8        1.18       -1.99     55.64 o
 -12   8   8       68.77       59.92     34.69 o
 -11   8   8       56.62       -7.41     36.91 o
 -10   8   8       76.92       86.59     38.58 o
  -9   8   8       20.85        9.52     36.03 o
  -8   8   8      134.05      108.21     36.23 o
  -7   8   8       63.29       53.12     30.25 o
  -6   8   8       97.65       57.05     37.60 o
  -5   8   8      226.02      166.49     37.39 o
  -4   8   8      135.04      131.83     37.09 o
  -3   8   8       12.26        9.71     10.78 o
  -2   8   8      178.57      160.22     17.75 o
  -1   8   8      332.49      320.92     43.84 o
   0   8   8      125.50      160.15     37.63 o
   1   8   8      288.91      251.90     31.22 o
   2   8   8       25.31       32.92     27.77 o
   3   8   8       45.33       85.73     43.70 o
   4   8   8      156.07      200.01     49.67 o
   5   8   8       29.04       -7.70     23.33 o
   6   8   8        0.18      -16.75     22.87 o
   7   8   8      189.52      204.96     51.18 o
   8   8   8        1.70       -6.86     54.90 o
   9   8   8        3.38        5.63     49.56 o
 -14   9   8        0.21      -20.14     35.56 o
 -13   9   8      121.54      122.30     43.75 o
 -12   9   8       41.46       29.05     39.25 o
 -11   9   8       11.61       29.39     33.24 o
 -10   9   8        9.13       18.22     36.72 o
  -9   9   8      320.81      271.35     47.29 o
  -8   9   8      456.69      419.12     54.26 o
  -7   9   8       19.76       39.35     35.49 o
  -6   9   8        0.13        2.44     36.79 o
  -5   9   8        0.04        0.95     30.33 o
  -4   9   8      545.33      542.25     33.50 o
  -3   9   8      451.19      483.45     33.22 o
  -2   9   8       82.77       89.56     10.62 o
  -1   9   8        4.09       -9.96     20.86 o
   0   9   8      251.66      308.91     36.49 o
   1   9   8      423.86      484.43     39.18 o
   2   9   8        5.55       -6.32     28.04 o
   3   9   8      228.58      210.96     49.20 o
   4   9   8        7.40       10.34     34.75 o
   5   9   8        0.01        9.96     21.67 o
   6   9   8      106.42      156.96     51.24 o
   7   9   8       10.51       -1.14     42.03 o
   8   9   8        1.02       33.05     54.02 o
 -14  10   8       13.86       25.66     32.98 o
 -13  10   8        6.59        7.32     33.80 o
 -12  10   8       32.37       29.26     33.26 o
 -11  10   8       32.65       68.51     31.79 o
 -10  10   8       24.33      -15.33     38.01 o
  -9  10   8       46.11       47.16     38.26 o
  -8  10   8        2.63       16.70     30.80 o
  -7  10   8       23.98       18.98     37.04 o
  -6  10   8      219.01      220.47     23.37 o
  -5  10   8      138.10      141.86     21.52 o
  -4  10   8      111.07       99.79     21.84 o
  -3  10   8       98.65      107.21     23.07 o
  -2  10   8        6.94        4.92     19.00 o
  -1  10   8        7.74        2.66     19.94 o
   0  10   8      242.03      271.85     33.61 o
   1  10   8      145.15      204.58     32.66 o
   2  10   8      229.20      198.67     33.18 o
   3  10   8      135.52      120.55     45.14 o
   4  10   8       21.17       66.03     45.71 o
   5  10   8        2.07      -23.60     37.48 o
   6  10   8        0.99       -5.77     48.35 o
   7  10   8       67.43       45.14     40.25 o
   8  10   8       31.24        3.53     54.54 o
 -13  11   8       79.59       84.56     29.14 o
 -12  11   8       33.35       35.50     28.28 o
 -11  11   8       49.05       72.88     36.12 o
 -10  11   8       47.71       28.09     33.85 o
  -9  11   8       10.83       44.98     30.93 o
  -8  11   8      255.59      231.97     46.34 o
  -7  11   8       18.15       22.90     29.53 o
  -6  11   8       17.17       21.99     29.18 o
  -5  11   8        8.39       10.60     17.06 o
  -4  11   8      107.54      139.88     27.54 o
  -3  11   8      612.29      581.07     36.77 o
  -2  11   8        0.14      -17.89     27.08 o
  -1  11   8       37.18       72.25     25.05 o
   0  11   8        0.50        0.28     26.64 o
   1  11   8      125.51      160.59     30.32 o
   2  11   8        0.51        2.22     32.91 o
   3  11   8        1.32       -8.83     36.79 o
   4  11   8       26.76       37.19     46.24 o
   5  11   8       45.22       58.35     45.94 o
   6  11   8       82.99       59.87     40.74 o
   7  11   8        5.02       -9.04     43.90 o
 -13  12   8        8.88       31.54     34.99 o
 -12  12   8       27.45       23.66     32.59 o
 -11  12   8      128.32      160.19     34.21 o
 -10  12   8      129.18      105.53     34.46 o
  -9  12   8       64.87      127.30     43.82 o
  -8  12   8       82.68      108.74     40.63 o
  -7  12   8       55.18       53.34     33.84 o
  -6  12   8       14.16       44.40     33.10 o
  -5  12   8       28.76       28.49     33.43 o
  -4  12   8       65.13      100.08     21.31 o
  -3  12   8        2.18       16.62     19.16 o
  -2  12   8       10.38        8.31     20.47 o
  -1  12   8        8.76      -19.96     21.15 o
   0  12   8       26.88       30.43     25.46 o
   1  12   8       77.38       67.99     29.72 o
   2  12   8      149.75      165.55     47.78 o
   3  12   8        1.04       -6.55     39.28 o
   4  12   8       22.83       24.47     44.34 o
   5  12   8        1.16        1.82     47.11 o
   6  12   8        0.98       49.42     50.25 o
 -12  13   8        2.09       40.37     33.66 o
 -11  13   8       12.70       -1.54     31.00 o
 -10  13   8        3.84        7.97     30.93 o
  -9  13   8        7.73        9.97     30.23 o
  -8  13   8       28.90       31.08     38.37 o
  -7  13   8       50.70        3.87     40.53 o
  -6  13   8       52.67       50.76     36.57 o
  -5  13   8        5.88       16.39     32.44 o
  -4  13   8       11.79       39.34     29.08 o
  -3  13   8      311.98      346.81     49.58 o
  -2  13   8        1.98        2.78     20.45 o
  -1  13   8       35.57       25.29     21.57 o
   0  13   8       11.30        2.20     21.94 o
   1  13   8       13.15        7.16     24.24 o
   2  13   8        8.99       17.31     34.98 o
   3  13   8      106.89       67.87     44.80 o
   4  13   8        3.18       11.89     35.79 o
   5  13   8       57.92       26.46     38.35 o
 -11  14   8       60.68      117.47     35.27 o
 -10  14   8       33.45        5.50     33.85 o
  -9  14   8       52.52       28.22     42.91 o
  -8  14   8       94.34      139.08     41.99 o
  -7  14   8       74.84      118.15     35.33 o
  -6  14   8       10.83       -6.33     44.32 o
  -5  14   8       30.14       14.21     23.88 o
  -4  14   8        3.49       10.46     39.13 o
  -3  14   8       15.44        9.16     36.57 o
  -2  14   8       33.63       33.64     41.01 o
  -1  14   8        0.01        5.64     22.86 o
   0  14   8        0.00       -2.90     22.68 o
   1  14   8       57.29       55.14     36.64 o
   2  14   8        0.04       27.15     37.46 o
   3  14   8        5.49       48.37     41.38 o
   4  14   8        7.48        6.65     39.09 o
  -9  15   8        0.04        9.45     37.53 o
  -8  15   8       39.52       17.00     39.28 o
  -7  15   8       11.68       60.96     42.55 o
  -6  15   8       27.48        8.87     40.28 o
  -5  15   8        7.33       -2.68     24.96 o
  -4  15   8        3.07        2.14     27.25 o
  -3  15   8       93.52       99.97     29.99 o
  -2  15   8        1.53        7.71     41.24 o
  -1  15   8       17.88       41.34     40.67 o
   0  15   8       27.77       73.41     37.11 o
   1  15   8        0.07       29.74     38.74 o
   2  15   8       12.09       53.16     39.26 o
   3  15   8        1.12        3.52     38.86 o
  -7  16   8       80.47      170.90     47.20 o
  -6  16   8        1.82       -2.07     36.85 o
  -5  16   8      107.06      115.13     40.43 o
  -4  16   8      138.30      155.13     31.17 o
  -3  16   8        0.98       -8.08     27.95 o
  -2  16   8       16.37       10.45     30.11 o
  -1  16   8       12.29      -12.82     30.57 o
   0  16   8       38.84       65.89     47.58 o
   1  16   8       26.65        3.03     41.53 o
  -4  17   8       36.02       32.02     39.89 o
  -3  17   8       18.71       34.26     32.38 o
  -2  17   8       51.83       94.04     31.55 o
 -16   1   9       70.82       44.90     59.10 o
 -15   1   9        9.78       11.49     49.82 o
 -14   1   9       45.87       41.47     57.88 o
 -13   1   9       42.17       14.16     51.03 o
 -12   1   9      164.31      215.34     76.11 o
 -11   1   9       10.88      -29.99     80.25 o
 -10   1   9      414.46      345.08     62.01 o
  -9   1   9       89.51       81.87     40.27 o
  -8   1   9      102.87       75.55     32.72 o
  -7   1   9        1.82       21.15     25.84 o
  -6   1   9      215.97      237.78     22.16 o
  -5   1   9      440.74      448.52     24.88 o
  -4   1   9      935.24      932.82     68.95 o
  -3   1   9      151.40      171.23     18.17 o
  -2   1   9        6.72        5.90     13.78 o
  -1   1   9        2.98        3.64     12.07 o
   0   1   9       12.68       13.91     12.19 o
   1   1   9        0.14        3.15     17.16 o
   2   1   9      200.50      181.94     23.83 o
   3   1   9        1.56       13.06     33.74 o
   4   1   9       13.16       17.84     24.42 o
   5   1   9      277.00      288.42     34.28 o
   6   1   9      145.17      109.00     29.65 o
   7   1   9      128.17      106.52     30.55 o
   8   1   9      229.54      236.41     33.16 o
   9   1   9       20.57       16.10     26.78 o
 -16   2   9        1.02       33.53     53.38 o
 -15   2   9       12.06       60.15     82.30 o
 -14   2   9       10.02      -41.30    170.97 o
 -13   2   9       68.73       84.62     82.33 o
 -12   2   9        1.66      -80.86    122.20 o
 -11   2   9       58.09      109.69    103.37 o
 -10   2   9       98.88      144.41     45.39 o
  -9   2   9       39.97       59.38     35.04 o
  -8   2   9       57.35       24.42     31.19 o
  -7   2   9        9.20       -1.22     21.74 o
  -6   2   9      336.74      340.41     29.70 o
  -5   2   9        0.42       -8.76     14.86 o
  -4   2   9      174.73      155.75     23.13 o
  -3   2   9      298.80      299.06     25.65 o
  -2   2   9      897.83      962.37     27.50 o
  -1   2   9       29.51       24.03     13.32 o
   0   2   9       90.15       69.21     11.98 o
   1   2   9      283.25      297.99     25.84 o
   2   2   9      128.28      153.39     23.82 o
   3   2   9       72.72       73.36     31.40 o
   4   2   9       35.66       24.21     29.10 o
   5   2   9       68.07       58.34     27.72 o
   6   2   9      162.04      131.40     31.20 o
   7   2   9       26.90       41.06     27.96 o
   8   2   9       57.53       79.57     30.16 o
   9   2   9       37.35       51.95     34.80 o
 -16   3   9        7.97       73.53    191.29 o
 -15   3   9        2.51       36.84     84.44 o
 -14   3   9        0.12       -1.83    111.85 o
 -13   3   9        0.01       13.74    129.88 o
 -12   3   9      129.18      177.79     43.53 o
 -11   3   9        3.11       25.76     76.56 o
 -10   3   9       13.20       62.98     83.96 o
  -9   3   9      114.12      231.47     90.91 o
  -8   3   9        7.65       -0.99     23.06 o
  -7   3   9      971.80     1019.06     60.49 o
  -6   3   9      114.18      115.97     37.83 o
  -5   3   9      352.13      326.57     34.35 o
  -4   3   9        7.74        9.97     13.45 o
  -3   3   9       73.13       73.50     18.61 o
  -2   3   9      846.27      905.89     37.38 o
  -1   3   9      230.98      181.66     22.03 o
   0   3   9        0.99       14.83      9.81 o
   1   3   9      560.24      536.93     17.15 o
   2   3   9      472.98      391.03     34.27 o
   3   3   9       30.24       55.12     38.71 o
   4   3   9       16.03       -1.65     24.68 o
   5   3   9       37.73       41.07     26.21 o
   6   3   9       33.27       52.92     23.75 o
   7   3   9        0.19       -4.97     24.73 o
   8   3   9       60.54       69.26     32.42 o
   9   3   9        0.74       25.87     37.53 o
 -16   4   9       39.74      127.91     72.20 o
 -15   4   9      151.09      325.43    148.87 o
 -14   4   9       53.53      174.25    109.51 o
 -13   4   9      218.96      252.28     78.83 o
 -12   4   9       39.51      112.86     76.86 o
 -11   4   9       37.21       94.21     44.65 o
 -10   4   9      338.01      436.99    147.28 o
  -9   4   9       12.37       48.11     46.88 o
  -8   4   9      323.45      359.97     31.08 o
  -7   4   9       56.49       84.25     31.23 o
  -6   4   9      107.70      112.63     25.57 o
  -5   4   9       91.02       59.23     22.51 o
  -4   4   9       19.44       20.20     12.77 o
  -3   4   9       26.33       34.02     16.91 o
  -2   4   9      269.73      298.49     36.97 o
  -1   4   9       17.91       14.93     14.94 o
   0   4   9       39.44       27.03     16.81 o
   1   4   9       14.96       27.06     14.98 o
   2   4   9       70.66       89.58     28.76 o
   3   4   9      498.04      494.45     59.93 o
   4   4   9      193.94      203.48     54.44 o
   5   4   9      225.28      196.17     31.37 o
   6   4   9       17.12       29.08     25.24 o
   7   4   9        4.26      -11.43     26.81 o
   8   4   9       33.28       17.05     25.27 o
   9   4   9       37.80        0.94     32.61 o
 -16   5   9        6.26      140.11    156.24 o
 -15   5   9       63.67      164.95     82.49 o
 -14   5   9        0.53       49.79     48.59 o
 -13   5   9        0.62      154.98    165.61 o
 -12   5   9        1.93      162.55    174.51 o
 -11   5   9        9.77       76.80    111.22 o
 -10   5   9        3.51      114.87     67.54 o
  -9   5   9       70.61       77.30     30.16 o
  -8   5   9      138.60      266.34    103.82 o
  -7   5   9      208.54      233.67     62.49 o
  -6   5   9       17.37       54.39     27.64 o
  -5   5   9       12.40       -0.16     21.31 o
  -4   5   9       37.81       30.13     12.29 o
  -3   5   9      149.26      172.46     21.66 o
  -2   5   9       25.45       17.82     15.62 o
  -1   5   9      249.95      246.64     22.60 o
   0   5   9      213.57      254.80     19.75 o
   1   5   9        1.19        3.18     13.05 o
   2   5   9      131.11      139.05     30.46 o
   3   5   9        0.51       18.89     36.11 o
   4   5   9        1.93      -16.35     34.50 o
   5   5   9       15.71       36.22     26.26 o
   6   5   9        0.32       -2.28     23.82 o
   7   5   9       11.00        1.91     28.01 o
   8   5   9        1.87       10.40     30.19 o
   9   5   9        6.84      -32.14     35.34 o
 -16   6   9       81.33      130.04    100.74 o
 -15   6   9      176.95      262.19     97.69 o
 -14   6   9      123.99      122.19     65.27 o
 -13   6   9       62.94       68.90     62.23 o
 -12   6   9        1.03      -15.11     54.17 o
 -11   6   9        5.05      -21.80     43.64 o
 -10   6   9      344.16      353.33     41.12 o
  -9   6   9       64.93      204.63    120.55 o
  -8   6   9        0.58       98.35    107.92 o
  -7   6   9        3.40       55.93     66.16 o
  -6   6   9      315.07      354.81     54.51 o
  -5   6   9      389.59      444.29     31.36 o
  -4   6   9      199.19      166.64     16.19 o
  -3   6   9      109.87      116.80     19.27 o
  -2   6   9       33.60       31.70     15.12 o
  -1   6   9      123.88      122.20     15.39 o
   0   6   9      132.08      136.13     15.58 o
   1   6   9       85.41       66.73     25.58 o
   2   6   9      452.19      448.49     43.99 o
   3   6   9       38.11       19.58     34.60 o
   4   6   9        0.03       15.72     43.76 o
   5   6   9      276.05      266.25     35.62 o
   6   6   9      111.18      113.83     25.91 o
   7   6   9        4.31        8.26     25.73 o
   8   6   9        2.06       -4.72     26.09 o
 -15   7   9       22.82      -71.24     71.24 o
 -14   7   9       39.83       10.49     66.39 o
 -13   7   9       20.99       -9.88     59.20 o
 -12   7   9       58.97       18.21     30.28 o
 -11   7   9       62.98       61.85     37.43 o
 -10   7   9      181.99      166.60     40.72 o
  -9   7   9      322.51      314.11     46.15 o
  -8   7   9      176.81      154.30     43.12 o
  -7   7   9       43.28       52.45     37.96 o
  -6   7   9       12.88       82.29     66.94 o
  -5   7   9        7.34       18.47     44.93 o
  -4   7   9      623.02      605.38     23.93 o
  -3   7   9      307.82      303.66     24.37 o
  -2   7   9      307.49      350.83     50.82 o
  -1   7   9       64.52       67.70     13.17 o
   0   7   9      767.79      744.52     25.89 o
   1   7   9        0.96        8.84     23.73 o
   2   7   9       29.96       36.71     23.27 o
   3   7   9       94.67       28.02     42.19 o
   4   7   9       32.04       10.15     44.45 o
   5   7   9      174.29      250.46     87.50 o
   6   7   9       23.85       42.31     26.62 o
   7   7   9      117.84      155.21     29.07 o
   8   7   9       17.40       42.66     50.22 o
 -15   8   9       22.04       19.27     66.12 o
 -14   8   9       66.09       21.06     37.96 o
 -13   8   9       28.38       21.80     30.80 o
 -12   8   9       54.98       18.81     37.72 o
 -11   8   9      100.47       97.36     44.64 o
 -10   8   9      201.02      171.88     43.21 o
  -9   8   9      269.49      268.75     47.74 o
  -8   8   9       72.80       71.25     39.53 o
  -7   8   9       29.59       71.04     39.39 o
  -6   8   9      301.03      235.77     45.05 o
  -5   8   9        7.11      146.01     96.41 o
  -4   8   9      113.47      120.66     22.21 o
  -3   8   9      501.74      529.01     24.54 o
  -2   8   9       14.67       17.27     11.53 o
  -1   8   9      321.52      296.09     32.38 o
   0   8   9       51.16       50.43     27.52 o
   1   8   9      388.76      376.24     35.95 o
   2   8   9       34.99       47.54     23.53 o
   3   8   9       34.25       42.15     36.88 o
   4   8   9       95.96      104.60     44.14 o
   5   8   9       20.93        8.43     25.96 o
   6   8   9       91.07      128.78     28.29 o
   7   8   9       11.22       29.87     49.54 o
   8   8   9       11.96      -51.40     51.40 o
 -14   9   9       22.48       -0.73     40.30 o
 -13   9   9        3.88       79.04     45.59 o
 -12   9   9       67.94       67.87     41.99 o
 -11   9   9        8.74      -13.48     44.46 o
 -10   9   9        1.67       -0.60     41.37 o
  -9   9   9      463.72      531.12     62.95 o
  -8   9   9      291.87      231.81     45.53 o
  -7   9   9      109.18      122.41     42.99 o
  -6   9   9        6.03      -10.78     39.84 o
  -5   9   9        4.94       -1.86     31.19 o
  -4   9   9      839.00      782.52     41.85 o
  -3   9   9       52.66       40.03     22.02 o
  -2   9   9        3.14        0.74     21.89 o
  -1   9   9       35.13       29.09     23.04 o
   0   9   9        0.08       -9.57     26.50 o
   1   9   9      117.42       90.61     28.25 o
   2   9   9      236.10      230.04     33.10 o
   3   9   9        5.30       31.43     32.64 o
   4   9   9        3.98      -12.22     42.92 o
   5   9   9       22.05       36.60     26.72 o
   6   9   9       47.90       30.42     40.30 o
   7   9   9        8.14       16.04     49.36 o
 -14  10   9        7.01        3.87     32.07 o
 -13  10   9       34.21       80.36     38.55 o
 -12  10   9       10.99       16.68     43.13 o
 -11  10   9        3.79       24.02     30.71 o
 -10  10   9      500.48      496.88     64.88 o
  -9  10   9       18.73      -14.56     41.40 o
  -8  10   9      265.96      216.55     41.70 o
  -7  10   9      177.63      291.83     50.99 o
  -6  10   9      267.12      258.84     27.75 o
  -5  10   9       29.66       15.78     18.26 o
  -4  10   9      134.12      145.02     23.79 o
  -3  10   9      117.76      156.90     26.71 o
  -2  10   9       31.42       20.87     21.44 o
  -1  10   9      520.65      543.69     40.78 o
   0  10   9       63.80       67.93     26.80 o
   1  10   9      181.50      260.10     37.34 o
   2  10   9      567.51      573.08     44.15 o
   3  10   9       84.90       66.42     38.61 o
   4  10   9        2.78      -17.99     44.07 o
   5  10   9        0.15       45.76     37.54 o
   6  10   9        0.06       -7.48     50.64 o
   7  10   9        1.09      -20.53     48.20 o
 -13  11   9        4.95       -3.26     32.14 o
 -12  11   9       37.28       23.91     34.28 o
 -11  11   9        0.10      -11.80     37.54 o
 -10  11   9      168.62      167.95     41.18 o
  -9  11   9        5.08       11.94     32.64 o
  -8  11   9       88.23       23.57     40.01 o
  -7  11   9        0.13      -23.25     39.85 o
  -6  11   9       50.26       32.08     41.49 o
  -5  11   9       15.87       11.25     19.98 o
  -4  11   9       21.69       24.75     20.97 o
  -3  11   9        0.21       12.15     20.48 o
  -2  11   9      203.67      141.75     26.61 o
  -1  11   9       48.14       43.77     25.99 o
   0  11   9      561.50      590.51     65.80 o
   1  11   9        1.65        0.61     22.92 o
   2  11   9       61.07       22.44     43.99 o
   3  11   9       49.56       63.42     43.18 o
   4  11   9        0.78       -3.21     32.31 o
   5  11   9        0.01      -50.74     50.74 o
   6  11   9       26.39       82.30     51.79 o
 -12  12   9      156.12      206.30     51.62 o
 -11  12   9       20.75       19.73     40.78 o
 -10  12   9      103.16      145.75     45.97 o
  -9  12   9        4.17       -9.32     41.06 o
  -8  12   9        2.72       -2.74     38.48 o
  -7  12   9       39.22       62.80     40.40 o
  -6  12   9      308.90      309.12     57.30 o
  -5  12   9       41.31        9.50     38.93 o
  -4  12   9        2.62        3.82     19.72 o
  -3  12   9       76.85       70.13     23.99 o
  -2  12   9       35.99       61.58     24.95 o
  -1  12   9      144.53      175.84     30.57 o
   0  12   9        5.76        9.19     28.78 o
   1  12   9       17.76       39.23     31.73 o
   2  12   9       79.51       93.78     48.25 o
   3  12   9       53.25       65.65     47.67 o
   4  12   9      179.83      195.00     54.73 o
   5  12   9        1.55      -12.38     44.03 o
 -11  13   9        6.00        2.85     38.53 o
 -10  13   9       25.32       -0.40     44.08 o
  -9  13   9       24.72       41.47     43.67 o
  -8  13   9       60.34       59.88     45.56 o
  -7  13   9        0.43       -4.59     37.26 o
  -6  13   9       47.17      101.83     42.02 o
  -5  13   9        1.83      -15.03     33.57 o
  -4  13   9       18.30       -6.37     39.94 o
  -3  13   9        0.14       10.59     43.15 o
  -2  13   9       17.20       21.18     23.25 o
  -1  13   9       88.42       81.52     27.21 o
   0  13   9       14.32       16.86     25.60 o
   1  13   9        7.03       25.20     24.60 o
   2  13   9        0.98       -4.25     39.70 o
   3  13   9       51.01       27.13     47.70 o
   4  13   9        0.00      -18.88     49.61 o
 -10  14   9      109.62      167.47     47.32 o
  -9  14   9        0.80        0.74     39.54 o
  -8  14   9      118.08      113.74     45.17 o
  -7  14   9       28.14       11.77     35.25 o
  -6  14   9       65.28       70.53     39.28 o
  -5  14   9       19.61       11.19     38.74 o
  -4  14   9       31.60       -2.89     39.05 o
  -3  14   9       10.52       -1.89     32.25 o
  -2  14   9        0.43       27.07     43.86 o
  -1  14   9      149.71      163.08     32.13 o
   0  14   9       29.88       17.70     24.27 o
   1  14   9        1.67       41.88     40.63 o
   2  14   9        3.62       -3.08     37.72 o
   3  14   9        6.60       38.67     42.86 o
  -8  15   9        0.25      -33.17     34.57 o
  -7  15   9       12.26       11.24     36.24 o
  -6  15   9        0.40       37.25     41.07 o
  -5  15   9       50.64       66.22     46.09 o
  -4  15   9       15.69        3.56     34.16 o
  -3  15   9       39.15       54.46     45.46 o
  -2  15   9        0.94        2.50     38.18 o
  -1  15   9        4.54        9.24     42.49 o
   0  15   9       14.05       -1.77     42.60 o
   1  15   9       87.54      132.70     48.15 o
  -6  16   9        0.03       12.53     40.61 o
  -5  16   9       50.50       91.13     46.73 o
  -4  16   9       39.82       25.12     30.94 o
  -3  16   9       21.12       16.80     28.17 o
  -2  16   9       27.38       18.15     27.96 o
  -1  16   9       63.85      102.83     48.66 o
 -16   0  10       14.78       82.85     90.74 o
 -15   0  10       88.05       37.62     82.72 o
 -14   0  10      687.48      658.55     86.44 o
 -13   0  10      225.39      163.84     78.78 o
 -12   0  10        0.00      -70.03     70.03 o
 -11   0  10        8.64      -68.05     68.05 o
  -9   0  10      134.90      105.40     47.59 o
  -8   0  10       54.27       48.59     39.58 o
  -7   0  10      257.43      248.97     31.13 o
  -6   0  10      619.30      581.74     53.54 o
  -5   0  10     1845.60     1761.04     79.98 o
  -4   0  10      121.28       91.26     33.18 o
  -3   0  10        5.51        4.15     28.16 o
  -2   0  10        7.89       -1.31     26.33 o
  -1   0  10       61.24       69.64     29.14 o
   0   0  10       84.39      104.60     31.46 o
   1   0  10      599.96      603.86     48.96 o
   2   0  10       18.08        9.54     25.67 o
   3   0  10       50.26       63.77     36.16 o
   4   0  10        0.65       -3.83     36.42 o
   5   0  10       55.82       47.89     40.52 o
   6   0  10      298.22      306.03     56.72 o
   7   0  10        4.38       -3.42     39.87 o
   8   0  10        4.16       40.48     44.34 o
 -16   1  10       42.10      -22.16     50.38 o
 -15   1  10       23.65      -27.63     49.52 o
 -14   1  10       13.25      -37.43     55.69 o
 -13   1  10        0.43     -103.64    103.64 o
 -12   1  10       16.20      -35.84     47.32 o
 -11   1  10       32.50      -28.15     44.45 o
 -10   1  10        0.95       -8.62     56.56 o
  -9   1  10      235.54      241.61     44.62 o
  -8   1  10      134.23      136.50     31.56 o
  -7   1  10      100.46       87.25     21.75 o
  -6   1  10       15.87       15.84     17.66 o
  -5   1  10       42.00       29.70     20.18 o
  -4   1  10      890.87      852.77     41.67 o
  -3   1  10      133.47      138.26     22.53 o
  -2   1  10      119.55      142.64     21.75 o
  -1   1  10        8.71       21.24     14.04 o
   0   1  10       59.68       63.57     13.18 o
   1   1  10       63.97       70.93     20.15 o
   2   1  10        1.67        8.20     18.87 o
   3   1  10      151.59      200.71     31.59 o
   4   1  10       52.02       44.09     27.31 o
   5   1  10      126.51      132.63     30.84 o
   6   1  10        9.60       -7.24     28.14 o
   7   1  10        7.53       24.41     27.46 o
   8   1  10       55.91       69.38     31.97 o
 -16   2  10       28.70      -73.64     94.67 o
 -15   2  10       11.21      -11.38     59.55 o
 -14   2  10      110.72      108.77     80.87 o
 -13   2  10       11.94        7.37     47.57 o
 -12   2  10      101.13       50.84     38.42 o
 -11   2  10       61.71       34.33     39.38 o
 -10   2  10       66.57       14.34     34.56 o
  -9   2  10      802.25      760.23     84.94 o
  -8   2  10      151.76      161.22     26.22 o
  -7   2  10       57.79       42.78     23.37 o
  -6   2  10      309.16      295.29     22.81 o
  -5   2  10      411.23      389.61     32.07 o
  -4   2  10       21.34        2.12     18.53 o
  -3   2  10      446.74      482.72     33.20 o
  -2   2  10       36.56       61.18     16.95 o
  -1   2  10      127.70      141.37     17.12 o
   0   2  10      563.71      543.45     33.36 o
   1   2  10       29.11       51.20     19.73 o
   2   2  10       51.10       51.94     17.68 o
   3   2  10      892.58      860.65     70.96 o
   4   2  10       35.37       20.19     27.52 o
   5   2  10        0.83      -14.32     30.20 o
   6   2  10       26.24       45.64     28.32 o
   7   2  10       88.29       60.41     28.44 o
   8   2  10        1.04       -2.94     27.89 o
 -16   3  10        0.01       88.28     49.69 o
 -15   3  10       91.55      134.49     53.41 o
 -14   3  10        8.99       73.22     47.67 o
 -13   3  10        1.55       12.01     72.62 o
 -12   3  10       61.07       89.27     40.34 o
 -11   3  10      122.25       90.76     38.69 o
 -10   3  10      171.27      152.18     48.66 o
  -9   3  10        0.92       -3.20     24.78 o
  -8   3  10       50.81       14.32     36.23 o
  -7   3  10       34.39       14.81     27.55 o
  -6   3  10      179.99      224.90     56.62 o
  -5   3  10       32.23       33.64     15.88 o
  -4   3  10       86.03       91.30     22.09 o
  -3   3  10     1268.26     1339.05     48.15 o
  -2   3  10        0.67        6.03     18.89 o
  -1   3  10      100.83      102.73     20.39 o
   0   3  10      134.38      154.32     36.70 o
   1   3  10      566.78      570.74     71.38 o
   2   3  10       56.78       61.04     27.33 o
   3   3  10      128.25      220.51     50.30 o
   4   3  10      154.31      174.23     33.67 o
   5   3  10      209.84      204.99     38.54 o
   6   3  10        7.71        0.03     25.77 o
   7   3  10        5.64       11.95     29.41 o
   8   3  10        6.60        4.69     32.69 o
 -16   4  10       11.31       61.77     89.43 o
 -15   4  10       85.25      137.03     53.13 o
 -14   4  10       13.95       85.75     44.33 o
 -13   4  10        4.43       47.90     65.60 o
 -12   4  10       49.43       87.86     40.05 o
 -11   4  10        1.12       11.52     50.84 o
 -10   4  10      215.49      201.39     37.53 o
  -9   4  10       12.87       -1.97     25.56 o
  -8   4  10      141.84      111.68     31.69 o
  -7   4  10      116.11       72.86     30.25 o
  -6   4  10      276.61      261.37     41.06 o
  -5   4  10       12.45        6.79     14.52 o
  -4   4  10      364.83      350.79     34.91 o
  -3   4  10      742.32      786.21     61.40 o
  -2   4  10      316.15      262.86     24.26 o
  -1   4  10      189.67      187.63     22.42 o
   0   4  10       36.61       57.56     19.01 o
   1   4  10        4.30       12.14     15.45 o
   2   4  10       76.02       67.78     26.35 o
   3   4  10      485.99      417.95     61.98 o
   4   4  10        1.27      -10.57     28.10 o
   5   4  10       12.94       29.48     25.96 o
   6   4  10        0.09      -10.74     31.08 o
   7   4  10        7.05        0.64     25.55 o
   8   4  10        2.75        1.58     33.86 o
 -16   5  10        3.61      113.82     55.07 o
 -15   5  10       26.37       30.80     43.51 o
 -14   5  10       24.21      115.07     91.91 o
 -13   5  10        4.59       92.02    121.55 o
 -12   5  10       32.49       70.85     45.41 o
 -11   5  10      598.08      539.56     47.24 o
 -10   5  10      713.23      720.95     73.21 o
  -9   5  10      249.75      286.97     39.40 o
  -8   5  10       87.46      111.48     28.98 o
  -7   5  10       12.86        4.78     24.44 o
  -6   5  10       71.61       31.67     47.22 o
  -5   5  10        0.04       -0.34     14.36 o
  -4   5  10      282.15      259.85     31.32 o
  -3   5  10      678.68      667.47     35.39 o
  -2   5  10       94.87      117.54     19.70 o
  -1   5  10        3.45       31.60     16.33 o
   0   5  10       38.98       50.33     17.50 o
   1   5  10       46.61       38.08     15.86 o
   2   5  10       66.86       79.18     28.30 o
   3   5  10       23.82       91.78     40.71 o
   4   5  10      130.23      129.98     31.43 o
   5   5  10      201.29      230.85     34.02 o
   6   5  10        1.92      -10.68     29.32 o
   7   5  10        5.83       28.01     50.64 o
   8   5  10        0.29       14.25     27.91 o
 -15   6  10       18.52       96.04    103.35 o
 -14   6  10       71.46      166.54    138.88 o
 -13   6  10       32.11      208.39    193.29 o
 -12   6  10       32.58       25.77     27.61 o
 -11   6  10       82.56      121.69     36.14 o
 -10   6  10       71.02       98.60     71.26 o
  -9   6  10       85.32      122.45     36.50 o
  -8   6  10        3.22       26.43     34.59 o
  -7   6  10       73.35       89.58     29.90 o
  -6   6  10       55.70       21.03     22.19 o
  -5   6  10      394.30      396.83     25.23 o
  -4   6  10       10.88        6.21     18.45 o
  -3   6  10       34.78       38.08     16.83 o
  -2   6  10       48.59       35.90     15.38 o
  -1   6  10      134.46      133.59     17.97 o
   0   6  10      267.12      275.53     22.48 o
   1   6  10       15.25       18.02     22.29 o
   2   6  10        2.33       11.79     23.70 o
   3   6  10       48.40       76.63     46.67 o
   4   6  10        0.03        7.54     43.29 o
   5   6  10        4.85       37.56     23.52 o
   6   6  10        4.98       -7.89     27.06 o
   7   6  10        2.22      -11.79     29.61 o
 -15   7  10       27.42       70.12    111.46 o
 -14   7  10       41.39       25.51     37.20 o
 -13   7  10        0.02       39.89     35.39 o
 -12   7  10       80.77      268.68    143.76 o
 -11   7  10       41.22      247.52    186.61 o
 -10   7  10        1.18       76.65     99.72 o
  -9   7  10       11.76       45.79     52.60 o
  -8   7  10      239.66      264.53     48.83 o
  -7   7  10       29.61       38.93     28.30 o
  -6   7  10        1.24       17.10     26.10 o
  -5   7  10        3.77       13.59     19.07 o
  -4   7  10      108.49       89.63     20.74 o
  -3   7  10     1258.25     1368.61     45.94 o
  -2   7  10      240.24      229.56     21.13 o
  -1   7  10        1.92       -1.71     24.11 o
   0   7  10       43.75       51.67     27.05 o
   1   7  10        0.09       10.25     24.01 o
   2   7  10       49.99       32.30     30.46 o
   3   7  10       11.91        8.19     40.42 o
   4   7  10       19.07       25.96     37.15 o
   5   7  10       48.54       36.59     25.37 o
   6   7  10        0.57        2.27     24.84 o
   7   7  10        2.58        4.87     26.73 o
 -14   8  10       21.74        0.88     41.78 o
 -13   8  10       40.38       58.47     38.52 o
 -12   8  10       53.00       25.82     35.79 o
 -11   8  10       11.09        6.04     37.74 o
 -10   8  10        5.89       -6.59     34.42 o
  -9   8  10       11.67       79.01    101.44 o
  -8   8  10       63.78       80.68     54.00 o
  -7   8  10       26.92       55.57     60.39 o
  -6   8  10      104.32      132.60     30.13 o
  -5   8  10        1.51       20.27     42.81 o
  -4   8  10      735.10      668.10     35.28 o
  -3   8  10      498.77      461.85     25.16 o
  -2   8  10      434.88      395.64     36.65 o
  -1   8  10        4.20       29.11     26.80 o
   0   8  10       52.74       32.90     25.31 o
   1   8  10        0.24       11.38     26.66 o
   2   8  10      278.86      307.07     40.42 o
   3   8  10        5.71       13.27     41.55 o
   4   8  10        1.29       -5.77     43.93 o
   5   8  10        0.02       -0.86     26.73 o
   6   8  10       69.89       70.82     26.53 o
   7   8  10      113.54      129.11     44.41 o
 -14   9  10       81.75      126.82     43.31 o
 -13   9  10       74.72       57.72     37.28 o
 -12   9  10        0.32      -21.93     36.83 o
 -11   9  10       15.03       21.76     42.09 o
 -10   9  10        6.32       -2.95     35.48 o
  -9   9  10       21.15       18.14     34.19 o
  -8   9  10      132.49      132.18     46.84 o
  -7   9  10        3.49       44.76     57.53 o
  -6   9  10       12.50       11.19     37.97 o
  -5   9  10      150.75      101.73     36.96 o
  -4   9  10       11.02       24.07     23.61 o
  -3   9  10      125.84       91.49     25.43 o
  -2   9  10        1.75        1.13     24.37 o
  -1   9  10      107.50       94.72     27.17 o
   0   9  10       69.01       82.25     29.32 o
   1   9  10      121.02      115.06     29.19 o
   2   9  10      121.48      105.53     33.12 o
   3   9  10       46.93       67.23     33.61 o
   4   9  10        4.06      -13.34     39.51 o
   5   9  10        0.28       -7.64     49.18 o
   6   9  10       11.46       17.03     45.94 o
 -13  10  10       37.52       65.74     37.24 o
 -12  10  10       12.96       -1.96     35.62 o
 -11  10  10       31.96       18.79     39.50 o
 -10  10  10       58.46        6.46     35.60 o
  -9  10  10        7.64      -18.87     35.71 o
  -8  10  10       14.88       58.86     37.59 o
  -7  10  10        7.36       38.18     40.01 o
  -6  10  10      103.36      132.06     49.77 o
  -5  10  10       85.11       87.56     26.81 o
  -4  10  10        1.21       -3.03     23.26 o
  -3  10  10      224.54      263.36     31.63 o
  -2  10  10      153.44      129.81     27.58 o
  -1  10  10       14.26       12.72     27.15 o
   0  10  10      285.21      258.29     35.51 o
   1  10  10        3.66       -1.82     30.76 o
   2  10  10       21.55       53.03     38.23 o
   3  10  10       15.13       26.48     42.46 o
   4  10  10        0.23       10.75     49.93 o
   5  10  10       24.95       42.53     41.79 o
 -13  11  10       19.41       21.61     39.49 o
 -12  11  10       11.94      -26.83     35.57 o
 -11  11  10       33.95       37.39     45.29 o
 -10  11  10        1.55        8.43     32.81 o
  -9  11  10       51.10       74.12     38.37 o
  -8  11  10       48.17      104.83     39.91 o
  -7  11  10       60.94       40.80     45.78 o
  -6  11  10        0.14       28.81     36.98 o
  -5  11  10        3.78        6.55     19.73 o
  -4  11  10       78.50       60.80     21.70 o
  -3  11  10       27.73       25.02     22.28 o
  -2  11  10       75.68       67.01     25.44 o
  -1  11  10       81.75       71.73     28.08 o
   0  11  10       38.41       58.63     31.76 o
   1  11  10       30.74       20.57     31.66 o
   2  11  10       36.37       38.34     39.27 o
   3  11  10        0.08      -30.87     47.91 o
   4  11  10      174.86      152.93     47.12 o
   5  11  10        1.47        4.54     46.80 o
 -12  12  10        2.34        1.18     40.64 o
 -11  12  10       33.02       43.53     40.80 o
 -10  12  10      151.11      118.50     42.10 o
  -9  12  10       26.95       22.57     34.14 o
  -8  12  10       13.86       -7.91     34.81 o
  -7  12  10       18.69        3.00     43.69 o
  -6  12  10        4.28        8.89     38.74 o
  -5  12  10      217.93      265.06     53.46 o
  -4  12  10       49.88       36.18     23.09 o
  -3  12  10        9.08       -1.18     23.71 o
  -2  12  10        0.01       -6.05     33.73 o
  -1  12  10       14.21       15.56     25.21 o
   0  12  10        9.59       -9.51     25.40 o
   1  12  10       22.02       13.23     26.13 o
   2  12  10      137.71      146.17     46.36 o
   3  12  10       47.16       92.76     45.37 o
   4  12  10       12.05        1.96     52.34 o
 -11  13  10       31.88       53.35     37.09 o
 -10  13  10        6.53        0.55     40.65 o
  -9  13  10      123.41      196.83     44.32 o
  -8  13  10       49.46        3.68     33.31 o
  -7  13  10       45.78       19.99     39.55 o
  -6  13  10        3.35        1.74     40.15 o
  -5  13  10        4.20       15.79     34.59 o
  -4  13  10      138.95      128.64     49.23 o
  -3  13  10       38.52       30.39     40.51 o
  -2  13  10       14.15       -9.70     23.35 o
  -1  13  10        0.11      -23.83     30.54 o
   0  13  10       23.45       -2.92     31.33 o
   1  13  10       23.55       22.25     43.75 o
   2  13  10       18.65       74.72     41.09 o
   3  13  10       28.39       36.95     46.38 o
  -9  14  10        3.54       32.97     36.30 o
  -8  14  10       16.51       32.22     31.47 o
  -7  14  10       65.61       38.01     33.61 o
  -6  14  10       34.88       24.04     43.16 o
  -5  14  10        7.39        3.97     43.26 o
  -4  14  10        6.02        2.78     31.37 o
  -3  14  10        1.49       11.24     47.93 o
  -2  14  10        1.33        8.71     39.33 o
  -1  14  10        4.79       17.21     27.95 o
   0  14  10        0.03      -10.79     28.84 o
   1  14  10       58.90       38.29     37.44 o
  -7  15  10       13.20        1.71     34.59 o
  -6  15  10       25.30      -18.83     35.80 o
  -5  15  10        2.04       14.11     38.29 o
  -4  15  10        2.27       10.30     45.02 o
  -3  15  10        7.69      -34.17     38.10 o
  -2  15  10        5.09       38.24     38.38 o
  -1  15  10       10.11      -11.21     50.47 o
 -16   1  11        0.93      -56.37     56.37 o
 -15   1  11      303.59      325.32     59.12 o
 -14   1  11        1.50      -50.62     50.62 o
 -13   1  11        6.38      -25.63     41.96 o
 -12   1  11      165.60       98.75     70.80 o
 -11   1  11      137.70       64.11     39.43 o
 -10   1  11      338.51      342.99     40.06 o
  -9   1  11       71.18       60.96     28.56 o
  -8   1  11      132.20      115.71     33.16 o
  -7   1  11      584.49      531.88     35.00 o
  -6   1  11        0.76       -3.98     20.32 o
  -5   1  11      969.48      948.21     45.77 o
  -4   1  11     1704.42     1586.72     55.63 o
  -3   1  11      968.86      962.08     44.78 o
  -2   1  11        0.07        6.01     20.30 o
  -1   1  11       10.05       22.81     21.66 o
   0   1  11      110.29      118.14     22.81 o
   1   1  11      668.08      668.83     39.95 o
   2   1  11      100.58       75.62     20.34 o
   3   1  11        8.18       19.49     29.66 o
   4   1  11      220.98      186.87     32.57 o
   5   1  11      121.12       67.04     27.27 o
   6   1  11       92.53       98.43     31.03 o
   7   1  11        2.24       -6.22     36.00 o
 -16   2  11        1.04       17.35     56.64 o
 -15   2  11        0.16       28.88     63.47 o
 -14   2  11      108.33       84.39     49.29 o
 -13   2  11       11.40       15.02     39.96 o
 -12   2  11        8.54      -25.27     41.74 o
 -11   2  11       29.42       26.65     40.66 o
 -10   2  11      393.39      314.08     42.21 o
  -9   2  11       72.38       87.14     25.29 o
  -8   2  11      170.26      160.45     28.78 o
  -7   2  11       17.71       -0.29     18.81 o
  -6   2  11        0.14       21.32     22.46 o
  -5   2  11      209.17      230.63     29.80 o
  -4   2  11       35.51       28.97     24.95 o
  -3   2  11       60.32       57.12     20.83 o
  -2   2  11        8.17       14.37     19.91 o
  -1   2  11      201.85      211.29     25.28 o
   0   2  11       69.92       77.62     22.13 o
   1   2  11       80.96       85.19     23.20 o
   2   2  11       42.30       24.70     27.60 o
   3   2  11       99.27       34.52     43.50 o
   4   2  11       21.24       35.06     30.49 o
   5   2  11       18.36       34.85     28.42 o
   6   2  11      149.31      113.53     35.04 o
   7   2  11       16.15       21.99     28.77 o
 -16   3  11        5.66        0.05     54.49 o
 -15   3  11       12.47       37.66     50.68 o
 -14   3  11       34.76       34.58     44.64 o
 -13   3  11      162.14      206.91     50.93 o
 -12   3  11      150.71      129.77     44.69 o
 -11   3  11        4.84      -16.92     40.59 o
 -10   3  11       65.91       61.67     33.85 o
  -9   3  11        0.52      -19.03     28.36 o
  -8   3  11      295.32      267.94     33.61 o
  -7   3  11        0.25       -7.95     19.58 o
  -6   3  11       58.03       48.51     18.50 o
  -5   3  11      310.80      288.00     29.80 o
  -4   3  11      348.04      371.60     31.63 o
  -3   3  11      269.45      250.48     28.10 o
  -2   3  11      114.03      106.70     21.26 o
  -1   3  11       20.57       47.04     20.15 o
   0   3  11      595.36      552.52     36.01 o
   1   3  11      165.75      187.85     22.90 o
   2   3  11       93.20      117.58     31.04 o
   3   3  11       53.61       65.81     48.47 o
   4   3  11        4.39       -3.20     31.09 o
   5   3  11       55.29       37.50     25.17 o
   6   3  11        0.21       11.09     30.19 o
   7   3  11       26.44       34.08     29.38 o
 -15   4  11        8.84       -8.22     46.54 o
 -14   4  11        0.59       -1.40     45.16 o
 -13   4  11        0.04        8.41     42.56 o
 -12   4  11        0.23        4.97     39.26 o
 -11   4  11        3.59       10.23     31.02 o
 -10   4  11      156.54      148.48     34.64 o
  -9   4  11       19.95       21.65     30.51 o
  -8   4  11       13.07        0.47     42.50 o
  -7   4  11       68.97       60.07     22.84 o
  -6   4  11       29.30       18.99     17.52 o
  -5   4  11      191.89      176.33     26.39 o
  -4   4  11      118.35      124.65     23.08 o
  -3   4  11       16.30        3.32     20.14 o
  -2   4  11      242.01      226.13     26.23 o
  -1   4  11      517.95      497.95     33.20 o
   0   4  11      147.28      106.42     23.38 o
   1   4  11      854.17      893.58     42.72 o
   2   4  11       80.91       70.55     33.42 o
   3   4  11       72.88       99.89     47.04 o
   4   4  11       89.64       85.65     29.04 o
   5   4  11       75.79       65.47     27.19 o
   6   4  11       58.55       66.65     42.98 o
   7   4  11       15.08       21.83     29.89 o
 -15   5  11        6.66       47.21     53.45 o
 -14   5  11        6.58       25.46     55.97 o
 -13   5  11        0.42       -7.40     49.76 o
 -12   5  11       86.33       96.15     35.47 o
 -11   5  11        5.84       40.68     30.05 o
 -10   5  11        8.46       19.46     33.66 o
  -9   5  11      249.10      240.11     36.96 o
  -8   5  11       58.10       73.01     87.67 o
  -7   5  11       19.21      -22.21     53.53 o
  -6   5  11        0.32       -4.63     16.13 o
  -5   5  11      462.59      472.44     44.34 o
  -4   5  11      300.65      295.26     29.57 o
  -3   5  11       43.38       29.96     19.55 o
  -2   5  11      140.59      141.20     23.93 o
  -1   5  11        2.38        2.46     17.66 o
   0   5  11       47.62       48.83     16.36 o
   1   5  11       31.76       31.68     29.62 o
   2   5  11        4.57        2.28     28.89 o
   3   5  11       36.67       31.07     39.81 o
   4   5  11        2.99        4.58     30.84 o
   5   5  11        0.06       37.91     30.85 o
   6   5  11        0.66       -1.85     26.84 o
   7   5  11        3.50       -3.65     31.80 o
 -15   6  11       28.65       60.61     50.99 o
 -14   6  11        8.23      -35.10     37.56 o
 -13   6  11       76.98       49.65     32.99 o
 -12   6  11       18.52       34.83     50.95 o
 -11   6  11       13.48       44.47     35.59 o
 -10   6  11        1.56       -8.24     44.64 o
  -9   6  11      149.55      167.68     36.14 o
  -8   6  11      344.97      335.67     36.74 o
  -7   6  11       36.32      -12.88     27.54 o
  -6   6  11       14.55        5.92     15.66 o
  -5   6  11      145.39      105.37     24.69 o
  -4   6  11       92.52       80.22     20.66 o
  -3   6  11      109.54      125.70     22.63 o
  -2   6  11       49.12       52.30     17.20 o
  -1   6  11      263.88      266.47     21.76 o
   0   6  11       14.98       12.51     25.70 o
   1   6  11      210.52      237.01     32.97 o
   2   6  11        4.85       18.51     28.14 o
   3   6  11       57.60       47.49     40.29 o
   4   6  11       29.52       28.78     29.36 o
   5   6  11        3.86        6.02     29.53 o
   6   6  11        0.21      -11.61     29.72 o
 -14   7  11       30.70       66.53     75.37 o
 -13   7  11       16.74       61.33     78.43 o
 -12   7  11        0.50       57.30     67.41 o
 -11   7  11       14.62       23.76     48.00 o
 -10   7  11        8.01       68.84     47.03 o
  -9   7  11       43.76       44.38     28.92 o
  -8   7  11       11.75       13.54     31.34 o
  -7   7  11       26.34       22.47     28.41 o
  -6   7  11        6.72        8.05     21.73 o
  -5   7  11      114.70      148.51     25.34 o
  -4   7  11       27.38       27.56     16.99 o
  -3   7  11        7.06       23.79     17.59 o
  -2   7  11      110.49      108.38     30.27 o
  -1   7  11       17.68       12.12     26.09 o
   0   7  11        4.63        5.46     26.95 o
   1   7  11        0.90        0.29     26.42 o
   2   7  11      190.55      228.89     43.88 o
   3   7  11        0.58      -19.18     43.60 o
   4   7  11        1.41       31.79     47.38 o
   5   7  11        9.43       21.31     28.48 o
   6   7  11       18.16       28.09     34.61 o
 -14   8  11        1.03      106.13    177.41 o
 -13   8  11       76.95      231.20    108.01 o
 -12   8  11        2.36       42.13     62.88 o
 -11   8  11       93.59      163.96     82.16 o
 -10   8  11       13.48       40.28     65.14 o
  -9   8  11       93.60      108.69     34.22 o
  -8   8  11        0.66      -26.99     34.72 o
  -7   8  11       13.57       20.86     43.75 o
  -6   8  11        6.48       31.95     47.22 o
  -5   8  11       63.12       71.02     19.77 o
  -4   8  11        6.81       28.43     35.43 o
  -3   8  11       20.36       16.79     28.50 o
  -2   8  11      123.71      109.46     26.40 o
  -1   8  11       10.35       -1.26     28.54 o
   0   8  11       10.42       19.05     30.60 o
   1   8  11      195.64      260.98     43.92 o
   2   8  11       16.13       24.54     29.09 o
   3   8  11        7.47       29.66     36.96 o
   4   8  11       16.34       47.90     40.66 o
   5   8  11        0.06       11.43     25.06 o
 -13   9  11       28.60      106.18    118.22 o
 -12   9  11       10.95       53.98    106.11 o
 -11   9  11        6.16       98.32    114.72 o
 -10   9  11       10.92      173.60     96.24 o
  -9   9  11       73.17       70.29     45.65 o
  -8   9  11       10.31       25.43     45.26 o
  -7   9  11       56.29       55.03     44.04 o
  -6   9  11      571.63      569.38     62.26 o
  -5   9  11       48.50       38.22     35.75 o
  -4   9  11       27.07       27.85     24.20 o
  -3   9  11       74.47       44.48     28.56 o
  -2   9  11      174.64      137.79     32.09 o
  -1   9  11       32.27       34.17     26.81 o
   0   9  11      248.55      244.62     38.41 o
   1   9  11      103.19       95.57     33.31 o
   2   9  11        0.50       -4.25     29.10 o
   3   9  11        2.42       12.20     44.05 o
   4   9  11        1.11       -6.59     47.40 o
   5   9  11      107.91      112.44     43.68 o
 -13  10  11        1.21       86.80    109.61 o
 -12  10  11       53.64      152.12    109.63 o
 -11  10  11       30.44       32.98     45.13 o
 -10  10  11      229.54      230.01     54.55 o
  -9  10  11      106.96      165.64     46.21 o
  -8  10  11       17.02       12.49     43.94 o
  -7  10  11       41.93       37.97     41.31 o
  -6  10  11       11.98       -5.35     48.38 o
  -5  10  11       47.98       38.52     23.57 o
  -4  10  11        0.59       -5.95     24.17 o
  -3  10  11       67.16       71.74     32.31 o
  -2  10  11        5.01       -6.94     28.10 o
  -1  10  11        3.40        3.36     31.18 o
   0  10  11       12.44       18.15     27.34 o
   1  10  11      122.98      202.41     58.64 o
   2  10  11      201.39      220.69     52.47 o
   3  10  11       18.52      -15.48     35.51 o
   4  10  11       36.59       46.01     49.46 o
 -12  11  11        0.01       33.97     42.41 o
 -11  11  11       51.35       27.19     45.61 o
 -10  11  11        0.94       30.89     40.76 o
  -9  11  11        0.00        6.36     34.78 o
  -8  11  11       32.91       14.82     31.86 o
  -7  11  11       52.10        1.92     41.76 o
  -6  11  11        9.42       22.82     40.93 o
  -5  11  11      184.29      186.52     30.84 o
  -4  11  11        0.08      -23.95     23.95 o
  -3  11  11       29.68       56.36     30.25 o
  -2  11  11        1.21        2.95     25.64 o
  -1  11  11       35.68       46.22     26.26 o
   0  11  11       39.42       40.61     30.38 o
   1  11  11       14.80       -5.12     29.29 o
   2  11  11        0.35       32.94     47.12 o
   3  11  11       14.24       17.53     49.75 o
 -11  12  11       17.64       31.15     47.33 o
 -10  12  11        0.10       33.05     37.65 o
  -9  12  11        0.71       37.87     38.43 o
  -8  12  11        2.94       -6.39     39.69 o
  -7  12  11        0.18       20.80     36.83 o
  -6  12  11       12.40       35.85     38.12 o
  -5  12  11       46.18       20.76     41.91 o
  -4  12  11        2.37       -7.81     22.13 o
  -3  12  11        7.80       19.25     24.22 o
  -2  12  11       59.01       59.72     25.94 o
  -1  12  11       16.19       48.79     29.52 o
   0  12  11        5.44      -12.95     32.06 o
   1  12  11       21.26        4.89     27.94 o
   2  12  11       44.84       51.02     43.07 o
 -10  13  11        0.02       58.52     35.63 o
  -9  13  11        2.67       19.76     41.93 o
  -8  13  11       15.38       40.07     46.09 o
  -7  13  11        0.76      -16.58     41.63 o
  -6  13  11       12.24       31.14     41.22 o
  -5  13  11        2.03      -17.51     42.05 o
  -4  13  11        0.39       -0.24     41.91 o
  -3  13  11        0.03       -7.98     40.13 o
  -2  13  11       40.13       31.85     25.00 o
  -1  13  11       21.87       24.73     30.22 o
   0  13  11       38.12       68.99     30.73 o
   1  13  11       15.84        3.54     41.04 o
  -8  14  11       15.69       23.29     42.33 o
  -7  14  11        0.02       -9.40     39.97 o
  -6  14  11       11.29       14.38     41.99 o
  -5  14  11        3.32      -42.38     42.38 o
  -4  14  11        0.53       38.48     31.83 o
  -3  14  11       32.94       34.13     46.69 o
  -2  14  11        3.60      -11.43     43.32 o
  -1  14  11       13.10       71.47     46.05 o
 -15   0  12        0.40      -72.67     72.67 o
 -14   0  12       15.20      -24.41     59.22 o
 -13   0  12        0.10       -3.69     47.49 o
 -12   0  12       74.88      111.84     53.04 o
 -11   0  12      103.74       91.60     46.36 o
 -10   0  12      273.69      150.67     47.87 o
  -9   0  12       17.52       25.24     30.07 o
  -8   0  12       76.03       46.49     35.06 o
  -7   0  12        1.58      -27.74     37.63 o
  -6   0  12      304.05      293.38     47.59 o
  -5   0  12      111.10       77.86     33.51 o
  -4   0  12       45.74       97.93     38.56 o
  -3   0  12     1680.43     1663.26     84.76 o
  -2   0  12      856.36      781.62     61.11 o
  -1   0  12      108.68      102.89     35.45 o
   0   0  12      173.18      166.14     36.41 o
   1   0  12       55.55       13.63     31.35 o
   2   0  12        4.71       -4.88     31.97 o
   3   0  12       83.68       69.78     42.36 o
   4   0  12      194.34      212.99     46.46 o
   5   0  12      114.94      240.55     50.46 o
   6   0  12       89.21       98.71     39.94 o
 -15   1  12       37.61       -9.54     79.89 o
 -14   1  12       25.16      -47.86     90.16 o
 -13   1  12        1.26      -87.14     94.92 o
 -12   1  12       14.12       25.86     36.41 o
 -11   1  12       39.99       44.27     53.52 o
 -10   1  12       84.74       49.05     24.88 o
  -9   1  12       39.73       20.83     20.47 o
  -8   1  12      101.87       97.19     23.36 o
  -7   1  12       19.23       -6.24     25.03 o
  -6   1  12      226.07      199.91     27.56 o
  -5   1  12       11.84       12.07     24.27 o
  -4   1  12      235.61      210.83     32.27 o
  -3   1  12        3.18        6.42     21.11 o
  -2   1  12      232.28      254.14     30.63 o
  -1   1  12       66.53       69.70     23.26 o
   0   1  12      234.47      297.04     31.10 o
   1   1  12       53.15       27.26     21.26 o
   2   1  12       30.07       44.79     26.13 o
   3   1  12        4.10       22.05     31.35 o
   4   1  12        1.68      -14.46     30.43 o
   5   1  12       41.06       52.80     31.47 o
   6   1  12        0.80        4.17     28.91 o
 -15   2  12        9.72      -29.04     66.18 o
 -14   2  12       82.56       24.65     43.32 o
 -13   2  12       27.37       13.75     56.84 o
 -12   2  12       40.77      -12.65     38.20 o
 -11   2  12       46.66       46.38     29.66 o
 -10   2  12      358.03      298.79     32.95 o
  -9   2  12        3.95       -2.84     28.06 o
  -8   2  12      324.02      311.35     28.11 o
  -7   2  12      105.68      100.75     27.98 o
  -6   2  12       52.97       80.78     25.16 o
  -5   2  12       84.42      103.67     36.98 o
  -4   2  12      492.41      458.32     37.05 o
  -3   2  12      745.43      776.68     43.56 o
  -2   2  12       25.64       22.63     23.52 o
  -1   2  12      194.26      155.37     26.30 o
   0   2  12        2.08       18.82     21.37 o
   1   2  12        0.01        5.52     20.12 o
   2   2  12        2.58      -22.35     27.40 o
   3   2  12       20.85       24.71     26.47 o
   4   2  12       36.45       33.00     25.93 o
   5   2  12       20.95       21.97     29.19 o
   6   2  12        0.00      -24.79     61.21 o
 -15   3  12       12.15      -15.30     43.29 o
 -14   3  12       18.27        2.29     48.02 o
 -13   3  12       15.46      -21.85     43.06 o
 -12   3  12       70.68       58.85     35.02 o
 -11   3  12        5.02       -6.02     28.20 o
 -10   3  12       87.11      108.35     33.05 o
  -9   3  12      475.32      513.77     67.17 o
  -8   3  12        0.38       -9.49     20.32 o
  -7   3  12        9.89        8.84     19.88 o
  -6   3  12        1.46       11.89     22.15 o
  -5   3  12       82.82       52.49     22.89 o
  -4   3  12      341.56      323.17     33.09 o
  -3   3  12        9.42        9.07     20.19 o
  -2   3  12      167.94      136.15     27.14 o
  -1   3  12        5.19       22.22     20.36 o
   0   3  12       51.14       46.36     23.22 o
   1   3  12      135.35      158.13     22.82 o
   2   3  12       13.20        9.96     29.07 o
   3   3  12        7.13        5.28     37.02 o
   4   3  12      100.74       87.76     32.64 o
   5   3  12       83.23       78.72     32.44 o
   6   3  12       38.67       46.35     27.31 o
 -15   4  12       12.95      -10.80     47.85 o
 -14   4  12        4.48        2.68     45.27 o
 -13   4  12        0.05      -12.50     32.23 o
 -12   4  12      110.44       87.66     34.33 o
 -11   4  12       14.26      -29.82     40.27 o
 -10   4  12      127.06       77.05     34.57 o
  -9   4  12       10.95       25.93     26.54 o
  -8   4  12       45.07       28.84     27.57 o
  -7   4  12      140.19      165.94     22.76 o
  -6   4  12      248.36      246.87     29.86 o
  -5   4  12       98.62       92.95     28.58 o
  -4   4  12      529.62      564.98     56.93 o
  -3   4  12      311.45      303.55     30.70 o
  -2   4  12       40.30       44.58     21.23 o
  -1   4  12      250.49      198.76     26.12 o
   0   4  12        4.16       20.04     30.35 o
   1   4  12        1.95      -24.35     43.53 o
   2   4  12        1.90       -8.77     29.38 o
   3   4  12       74.55       23.13     38.33 o
   4   4  12       29.71       14.93     30.91 o
   5   4  12       17.41       32.31     25.71 o
   6   4  12       14.88       25.34     30.83 o
 -15   5  12       21.90      -29.78     46.91 o
 -14   5  12       36.65       42.77     31.72 o
 -13   5  12       10.70      -18.78     29.98 o
 -12   5  12       12.71       -0.25     34.24 o
 -11   5  12       81.42       39.24     46.14 o
 -10   5  12        6.28       -4.93     30.51 o
  -9   5  12      121.29       58.97     67.13 o
  -8   5  12        8.95        3.72     26.98 o
  -7   5  12        4.58       -0.07     18.87 o
  -6   5  12      397.28      413.03     35.39 o
  -5   5  12       29.66       26.35     22.02 o
  -4   5  12        8.42       32.15     21.09 o
  -3   5  12       46.52       72.04     55.82 o
  -2   5  12       56.20       51.41     21.81 o
  -1   5  12        0.47        2.43     20.39 o
   0   5  12        3.09       -3.42     29.46 o
   1   5  12       18.11       21.92     25.79 o
   2   5  12        6.24       48.71     31.41 o
   3   5  12       38.24       26.88     38.14 o
   4   5  12        0.14        0.69     32.21 o
   5   5  12      112.26      144.83     33.68 o
 -14   6  12        3.09       51.98     42.33 o
 -13   6  12       10.18       28.83     36.91 o
 -12   6  12       47.45       29.15     33.58 o
 -11   6  12        0.42       18.34     36.06 o
 -10   6  12       14.01      -25.73     32.91 o
  -9   6  12       40.71       30.49     52.40 o
  -8   6  12       58.66       38.51     23.52 o
  -7   6  12        0.09       -8.82     23.96 o
  -6   6  12       70.15       69.50     23.70 o
  -5   6  12        0.74        3.96     19.56 o
  -4   6  12       61.88       76.36     22.96 o
  -3   6  12      164.65      209.61     36.97 o
  -2   6  12       52.70       47.02     34.59 o
  -1   6  12        0.05       19.54     30.05 o
   0   6  12        0.01        4.36     25.86 o
   1   6  12        3.17       12.80     30.85 o
   2   6  12       74.50       87.29     28.43 o
   3   6  12        1.63       -8.02     43.79 o
   4   6  12       15.78       27.18     29.70 o
   5   6  12       11.00       31.63     31.48 o
 -14   7  12      103.83      186.28     38.96 o
 -13   7  12       50.72       77.57     37.89 o
 -12   7  12       37.30       61.33     34.25 o
 -11   7  12       24.17       13.57     33.88 o
 -10   7  12       17.89       38.84     31.00 o
  -9   7  12      142.13      112.20     39.15 o
  -8   7  12       22.61       13.18     44.39 o
  -7   7  12        0.47       -5.70     23.16 o
  -6   7  12      427.07      411.27     35.24 o
  -5   7  12       12.61       20.60     18.61 o
  -4   7  12      122.86      112.40     45.85 o
  -3   7  12      180.14      174.86     52.30 o
  -2   7  12       64.59       60.75     25.77 o
  -1   7  12       55.89       34.65     28.83 o
   0   7  12        1.53        3.07     28.66 o
   1   7  12       56.39       35.26     24.64 o
   2   7  12       23.53       26.10     32.41 o
   3   7  12       78.51       93.88     53.17 o
   4   7  12        0.59       18.87     30.29 o
 -13   8  12        0.03       25.71     58.77 o
 -12   8  12        2.66      -11.82     68.59 o
 -11   8  12       22.59       10.17     44.21 o
 -10   8  12       38.69       47.29     49.95 o
  -9   8  12        1.77       14.50     46.37 o
  -8   8  12        0.48        8.52     44.62 o
  -7   8  12       93.08       97.91     26.32 o
  -6   8  12       87.82      105.82     23.33 o
  -5   8  12        2.10       -0.05     36.91 o
  -4   8  12       80.96       53.98     39.73 o
  -3   8  12        6.27       12.90     24.74 o
  -2   8  12      184.97      208.65     35.17 o
  -1   8  12        3.15       23.08     27.24 o
   0   8  12        1.54       -4.58     32.23 o
   1   8  12       18.04        8.63     29.31 o
   2   8  12       24.68       58.84     39.65 o
   3   8  12        1.64        3.26     46.77 o
   4   8  12        0.06       29.20     26.34 o
 -13   9  12       24.65       25.66     38.23 o
 -12   9  12        0.49       -7.25     36.31 o
 -11   9  12       68.06      117.98     50.82 o
 -10   9  12       36.75       46.24     35.89 o
  -9   9  12      224.57      234.73     48.74 o
  -8   9  12       15.39       32.52     39.09 o
  -7   9  12       64.93       59.57     49.78 o
  -6   9  12      138.89      165.55     50.05 o
  -5   9  12       27.75       16.52     37.44 o
  -4   9  12       21.17       36.43     26.58 o
  -3   9  12       30.73       42.68     26.93 o
  -2   9  12       11.28       32.35     29.02 o
  -1   9  12      316.54      341.81     55.49 o
   0   9  12       10.70        7.33     34.31 o
   1   9  12      181.43      181.98     37.65 o
   2   9  12       20.01       -2.57     52.10 o
   3   9  12       34.26       39.51     45.08 o
 -12  10  12        1.74       24.52     48.51 o
 -11  10  12        4.88       -1.86     38.24 o
 -10  10  12       24.03      100.17     53.58 o
  -9  10  12       74.59       88.52     46.79 o
  -8  10  12        9.51        6.16     50.27 o
  -7  10  12       22.17       29.66     42.74 o
  -6  10  12        0.84       16.88     44.54 o
  -5  10  12      115.32      100.45     25.56 o
  -4  10  12        0.47        4.35     26.19 o
  -3  10  12        4.59        1.94     26.25 o
  -2  10  12      178.50      202.76     35.76 o
  -1  10  12       51.47       58.35     29.53 o
   0  10  12        1.00        8.79     31.41 o
   1  10  12       63.75       98.55     35.74 o
   2  10  12        2.52       21.63     39.51 o
 -11  11  12       35.36       70.82     46.62 o
 -10  11  12        5.10       35.84     43.55 o
  -9  11  12        6.89       23.14     35.10 o
  -8  11  12       10.79       -5.27     36.92 o
  -7  11  12        3.72        7.69     43.44 o
  -6  11  12       14.16       26.23     49.34 o
  -5  11  12      174.33      172.77     37.32 o
  -4  11  12       42.64       19.03     24.87 o
  -3  11  12        0.08       47.78     51.94 o
  -2  11  12       27.18       31.23     28.76 o
  -1  11  12        0.14      -13.20     31.77 o
   0  11  12       13.14        8.58     27.23 o
   1  11  12       26.16       29.42     32.00 o
   2  11  12        0.50       -4.10     43.38 o
 -10  12  12        0.05       38.07     38.33 o
  -9  12  12        5.02       10.46     44.21 o
  -8  12  12       27.87       60.33     53.03 o
  -7  12  12        0.08       12.48     44.39 o
  -6  12  12       11.82       -2.05     36.74 o
  -5  12  12        9.29       14.30     45.19 o
  -4  12  12        1.55       12.57     25.56 o
  -3  12  12       34.27       56.77     28.91 o
  -2  12  12       60.69       75.75     28.23 o
  -1  12  12       13.01       12.95     29.60 o
   0  12  12      104.72       93.01     32.14 o
  -8  13  12        1.59       -7.70     43.06 o
  -7  13  12        3.46       26.49     40.69 o
  -6  13  12        5.68       12.42     43.02 o
  -5  13  12       10.39       19.25     48.30 o
  -4  13  12        2.52        2.10     40.14 o
  -3  13  12        4.17       -5.27     44.51 o
  -2  13  12        8.19       37.81     30.09 o
 -15   1  13      121.10      116.98     44.76 o
 -14   1  13        1.32      -17.67     43.81 o
 -13   1  13       14.46      -22.16     39.62 o
 -12   1  13       17.55      -35.65     41.08 o
 -11   1  13      226.20      208.77     30.36 o
 -10   1  13        8.47       -1.75     23.78 o
  -9   1  13       97.47       98.31     24.46 o
  -8   1  13       41.73       56.30     29.27 o
  -7   1  13       40.62       70.53     29.16 o
  -6   1  13       46.53       34.29     22.71 o
  -5   1  13      247.58      252.97     31.61 o
  -4   1  13      178.07      154.53     31.07 o
  -3   1  13       12.80       -2.10     23.81 o
  -2   1  13      500.50      443.05     41.09 o
  -1   1  13       42.79       40.04     24.10 o
   0   1  13       25.26       24.85     22.15 o
   1   1  13       26.56       16.35     22.45 o
   2   1  13        0.56       10.68     49.07 o
   3   1  13       81.35       55.79     34.20 o
   4   1  13        2.56        9.48     32.17 o
   5   1  13       17.87       -1.00     29.47 o
 -15   2  13        1.18      -43.25     51.12 o
 -14   2  13        1.28      -43.48     43.48 o
 -13   2  13       18.56       -1.97     38.57 o
 -12   2  13      120.10       95.25     27.34 o
 -11   2  13        0.02       -0.83     28.65 o
 -10   2  13        3.92        7.48     22.35 o
  -9   2  13        0.30      -15.46     24.37 o
  -8   2  13       47.02       30.27     25.80 o
  -7   2  13       26.91       16.07     23.57 o
  -6   2  13        2.07       12.61     24.72 o
  -5   2  13      878.62      887.11     50.68 o
  -4   2  13        8.39       21.61     24.35 o
  -3   2  13        2.34        3.14     23.07 o
  -2   2  13       42.71       49.54     22.40 o
  -1   2  13      108.56       91.45     26.58 o
   0   2  13       69.46       57.80     22.90 o
   1   2  13       23.22       30.61     21.05 o
   2   2  13       19.68       17.70     25.45 o
   3   2  13        5.31       21.71     27.78 o
   4   2  13       91.42       22.17     35.06 o
   5   2  13       37.87       24.90     32.63 o
 -15   3  13       27.98      -18.01     44.73 o
 -14   3  13        0.05       -3.18     71.11 o
 -13   3  13        0.19      -19.11     30.69 o
 -12   3  13        1.42      -14.02     29.04 o
 -11   3  13       32.40        2.88     30.64 o
 -10   3  13       41.99       32.13     29.19 o
  -9   3  13      205.48      171.34     25.66 o
  -8   3  13       76.16       94.34     22.06 o
  -7   3  13       61.47       35.00     23.56 o
  -6   3  13      164.54      152.54     28.61 o
  -5   3  13      195.73      227.50     30.44 o
  -4   3  13      122.63       96.82     27.35 o
  -3   3  13      138.85      151.71     28.09 o
  -2   3  13        4.32       -2.98     19.32 o
  -1   3  13        0.11       13.73     20.73 o
   0   3  13       23.30       47.22     24.21 o
   1   3  13       45.91       65.02     31.85 o
   2   3  13        1.00        6.63     29.06 o
   3   3  13       19.43       -0.94     28.43 o
   4   3  13        0.24        9.02     32.90 o
 -14   4  13        9.30      -29.66     29.66 o
 -13   4  13        0.04      -30.61     30.61 o
 -12   4  13       83.57       14.27     39.71 o
 -11   4  13       12.74       16.58     33.35 o
 -10   4  13       16.22       12.19     29.23 o
  -9   4  13        6.14        2.89     21.48 o
  -8   4  13        0.01      -11.78     19.07 o
  -7   4  13        6.04       -8.52     25.68 o
  -6   4  13        4.05       23.41     21.40 o
  -5   4  13      189.91      177.37     30.23 o
  -4   4  13        9.79       17.01     20.02 o
  -3   4  13       53.73       67.77     22.75 o
  -2   4  13        9.58        3.00     20.39 o
  -1   4  13       30.41       19.04     21.86 o
   0   4  13      167.54      161.59     32.42 o
   1   4  13       24.99       -3.10     29.34 o
   2   4  13      132.82      219.50     35.67 o
   3   4  13        2.43       16.94     29.07 o
   4   4  13        8.22       60.80     64.72 o
 -14   5  13       22.86       23.68     39.47 o
 -13   5  13        4.26      -50.19     83.73 o
 -12   5  13        0.04      -35.44     35.44 o
 -11   5  13        1.96      -44.68     44.68 o
 -10   5  13       20.64       25.54     30.34 o
  -9   5  13       69.13       72.76     48.27 o
  -8   5  13        2.61        9.28     21.87 o
  -7   5  13       54.54       82.77     25.70 o
  -6   5  13       82.61       98.47     29.05 o
  -5   5  13        3.95        3.02     21.33 o
  -4   5  13        6.20       10.74     21.50 o
  -3   5  13       26.69       17.53     21.15 o
  -2   5  13       42.29       61.87     36.98 o
  -1   5  13        0.69       17.72     39.52 o
   0   5  13        0.65       -2.25     28.59 o
   1   5  13       11.28        0.80     29.66 o
   2   5  13        8.17       43.74     27.58 o
   3   5  13        0.47      -11.91     51.04 o
   4   5  13        7.20        3.85     29.77 o
 -14   6  13        7.65      -37.57     41.74 o
 -13   6  13        0.52       20.63     42.62 o
 -12   6  13       10.44       -4.77     39.11 o
 -11   6  13       24.37      -22.17     71.66 o
 -10   6  13       62.79       21.65     51.53 o
  -9   6  13       18.26       38.77     45.33 o
  -8   6  13        0.00        2.97     27.92 o
  -7   6  13      115.38       95.08     26.27 o
  -6   6  13       35.58       30.00     21.87 o
  -5   6  13      268.72      331.11     33.92 o
  -4   6  13      262.09      295.76     51.06 o
  -3   6  13       18.31       53.73     44.35 o
  -2   6  13       24.06       41.03     37.26 o
  -1   6  13       13.33       14.91     30.49 o
   0   6  13        0.37        2.82     27.21 o
   1   6  13       12.58       15.17     29.16 o
   2   6  13       93.24       57.39     49.52 o
   3   6  13        9.33       -4.28     53.68 o
 -13   7  13        4.37       16.67     38.69 o
 -12   7  13       28.46       35.47     46.83 o
 -11   7  13       10.32       47.72     40.27 o
 -10   7  13       46.33       42.62     40.39 o
  -9   7  13       59.69       32.56     43.29 o
  -8   7  13       13.34        8.71     24.24 o
  -7   7  13        0.00       -3.51     25.53 o
  -6   7  13        3.12        3.77     23.29 o
  -5   7  13       12.03       23.87     48.05 o
  -4   7  13        0.09       -4.93     46.92 o
  -3   7  13       83.35      124.77     50.00 o
  -2   7  13        1.17       -0.58     27.59 o
  -1   7  13        4.34       18.55     28.82 o
   0   7  13        4.21       10.02     29.13 o
   1   7  13        1.73       -2.31     33.78 o
   2   7  13       13.97       21.13     49.75 o
   3   7  13        9.87       18.60     48.26 o
 -13   8  13       21.04       15.44     38.79 o
 -12   8  13        6.05       15.71     41.79 o
 -11   8  13       12.55       32.04     48.57 o
 -10   8  13       11.75       20.90     40.43 o
  -9   8  13       36.46       14.12     38.86 o
  -8   8  13        0.49      -23.63     23.63 o
  -7   8  13        1.04      -25.76     45.85 o
  -6   8  13       15.92       44.32     48.97 o
  -5   8  13       97.15      110.98     46.79 o
  -4   8  13      129.60       69.77     43.60 o
  -3   8  13      122.04       82.25     29.04 o
  -2   8  13        0.46        6.80     36.02 o
  -1   8  13       31.22       62.14     30.32 o
   0   8  13        9.50        3.06     28.24 o
   1   8  13        4.61       30.43     27.14 o
   2   8  13        2.62       -2.15     38.84 o
 -12   9  13        2.89        1.78     43.69 o
 -11   9  13       23.72       56.13     42.27 o
 -10   9  13        1.27       23.75     48.37 o
  -9   9  13       11.38       19.61     49.40 o
  -8   9  13        1.07      -26.45     52.32 o
  -7   9  13        0.76       -4.92     44.05 o
  -6   9  13        0.35       -6.19     48.37 o
  -5   9  13       24.87       38.48     38.22 o
  -4   9  13        6.17        6.10     28.65 o
  -3   9  13       80.42       68.95     30.08 o
  -2   9  13        7.56       16.85     28.47 o
  -1   9  13       33.19       46.92     29.73 o
   0   9  13       58.40       55.97     32.02 o
   1   9  13       12.11       12.45     33.70 o
   2   9  13       35.38       43.57     44.54 o
 -11  10  13       11.39       72.41     54.96 o
 -10  10  13       19.28       26.36     40.75 o
  -9  10  13       12.72      -12.29     46.80 o
  -8  10  13       22.54       -7.82     45.05 o
  -7  10  13        6.68        1.00     39.26 o
  -6  10  13        2.74        0.58     29.27 o
  -5  10  13        0.94        8.63     25.01 o
  -4  10  13        0.10        6.81     27.40 o
  -3  10  13      106.61      116.73     35.16 o
  -2  10  13        2.18       12.76     32.10 o
  -1  10  13      114.46       85.72     27.48 o
   0  10  13       44.53       26.46     30.32 o
   1  10  13       78.19      127.55     38.28 o
 -10  11  13       30.91       15.34     49.42 o
  -9  11  13        6.06       28.44     41.43 o
  -8  11  13      107.25       84.61     40.98 o
  -7  11  13        8.72       25.92     43.97 o
  -6  11  13       12.85      -23.67     50.53 o
  -5  11  13        9.65        3.99     41.27 o
  -4  11  13       53.18       70.05     28.36 o
  -3  11  13       65.27       93.74     29.41 o
  -2  11  13       71.14       80.37     35.30 o
  -1  11  13       11.26       29.86     53.67 o
  -8  12  13       23.06       88.37     53.74 o
  -7  12  13        6.86        8.63     45.00 o
  -6  12  13        7.61       43.88     49.34 o
  -5  12  13       15.48       37.38     45.76 o
  -4  12  13       16.57       47.18     48.59 o
  -3  12  13       25.89       44.36     27.98 o
 -14   0  14        8.25      -43.59     55.83 o
 -13   0  14       34.85      -22.98     48.66 o
 -12   0  14      194.49      184.20     35.84 o
 -11   0  14        8.31       13.19     39.80 o
 -10   0  14       51.44       53.56     43.17 o
  -9   0  14       33.77       21.80     33.70 o
  -8   0  14        2.97        6.17     36.39 o
  -7   0  14      203.13      187.78     41.27 o
  -6   0  14       40.79       53.14     37.54 o
  -5   0  14        0.39       14.97     33.16 o
  -4   0  14       72.28       44.35     34.17 o
  -3   0  14       72.51       44.65     36.17 o
  -2   0  14        2.12       -4.16     29.01 o
  -1   0  14       31.66       72.76     34.90 o
   0   0  14       77.85       61.27     35.21 o
   1   0  14        2.21        4.24     33.32 o
   2   0  14        2.93        2.61     38.50 o
   3   0  14        8.36       28.26     36.64 o
 -14   1  14        9.77       -6.07     40.78 o
 -13   1  14        6.34        3.58     30.62 o
 -12   1  14       20.06       11.49     23.74 o
 -11   1  14       74.99       37.13     24.71 o
 -10   1  14       37.24       36.48     27.49 o
  -9   1  14        2.44       -7.91     29.84 o
  -8   1  14        0.01       11.67     28.78 o
  -7   1  14       16.56       39.35     34.07 o
  -6   1  14      170.61      148.16     30.36 o
  -5   1  14        0.31       15.04     25.88 o
  -4   1  14        0.35       -4.32     24.86 o
  -3   1  14       90.96      122.14     25.25 o
  -2   1  14       45.17       30.00     23.34 o
  -1   1  14        2.51        4.89     20.67 o
   0   1  14       37.29       75.95     25.99 o
   1   1  14       32.35       58.71     24.57 o
   2   1  14        1.79      -17.97     31.71 o
   3   1  14       79.39       87.19     36.55 o
 -14   2  14       10.09       -7.70     30.56 o
 -13   2  14        3.55       11.92     30.84 o
 -12   2  14        1.23       15.76     44.10 o
 -11   2  14       83.37       76.91     24.80 o
 -10   2  14       46.58       72.10     23.16 o
  -9   2  14        7.93       12.91     27.32 o
  -8   2  14        0.15      -15.79     25.30 o
  -7   2  14        1.52       -3.41     26.46 o
  -6   2  14      361.49      428.68     40.03 o
  -5   2  14       21.88        6.62     23.27 o
  -4   2  14       58.54       21.39     24.59 o
  -3   2  14      219.08      216.07     29.84 o
  -2   2  14       51.01       35.57     23.26 o
  -1   2  14       21.95       16.22     23.39 o
   0   2  14      127.95      119.65     27.54 o
   1   2  14       18.24        2.23     31.49 o
   2   2  14        2.67      -47.24     47.24 o
   3   2  14       22.63       31.65     30.37 o
 -14   3  14       22.95       40.32     38.09 o
 -13   3  14        6.86      -29.41     34.24 o
 -12   3  14        6.26        5.61     33.68 o
 -11   3  14       45.23       54.33     23.98 o
 -10   3  14        1.20      -14.14     23.34 o
  -9   3  14        1.12       -3.51     24.95 o
  -8   3  14       90.48       93.01     29.35 o
  -7   3  14       50.19       68.73     28.75 o
  -6   3  14       94.59      114.17     28.26 o
  -5   3  14        3.05       -2.47     23.04 o
  -4   3  14        4.49      -17.03     25.36 o
  -3   3  14       43.00       70.72     23.90 o
  -2   3  14        9.64       10.09     23.23 o
  -1   3  14       88.26       85.63     27.28 o
   0   3  14        2.53       -2.25     41.94 o
   1   3  14      191.30      169.22     37.62 o
   2   3  14        0.29       46.27     40.97 o
   3   3  14       25.11       16.97     36.02 o
 -13   4  14       44.74       57.79     32.38 o
 -12   4  14       26.16       19.19     34.07 o
 -11   4  14        6.14      -16.98     31.34 o
 -10   4  14        2.49       -2.98     30.47 o
  -9   4  14        3.62       51.08     26.98 o
  -8   4  14       18.52       15.16     25.66 o
  -7   4  14       44.29       31.26     22.30 o
  -6   4  14       84.83      105.07     25.05 o
  -5   4  14        7.83       29.35     22.92 o
  -4   4  14        0.11        3.16     22.07 o
  -3   4  14       60.80       45.11     23.96 o
  -2   4  14       42.24       49.52     36.04 o
  -1   4  14        2.70      -12.53     33.73 o
   0   4  14        7.73       -4.02     28.63 o
   1   4  14        2.00      -21.25     33.33 o
   2   4  14        0.05       -6.14     40.50 o
 -13   5  14        0.24       27.65     46.35 o
 -12   5  14        0.13       36.29     51.68 o
 -11   5  14       25.78       22.88     43.13 o
 -10   5  14       25.30       43.69     29.07 o
  -9   5  14       11.67       18.36     26.24 o
  -8   5  14       46.62       14.59     25.12 o
  -7   5  14       49.65       55.18     26.35 o
  -6   5  14        7.74       37.54     38.54 o
  -5   5  14        1.71       30.98     23.81 o
  -4   5  14        8.89       11.96     32.71 o
  -3   5  14       46.83       25.40     41.17 o
  -2   5  14       10.33       -0.17     32.90 o
  -1   5  14       18.91       32.56     45.60 o
   0   5  14        3.98      -21.23     32.24 o
   1   5  14       20.29      -12.51     33.04 o
   2   5  14       98.80      246.76     56.25 o
 -13   6  14       14.14       38.32     46.51 o
 -12   6  14        3.28       33.89     53.50 o
 -11   6  14       25.61      -22.71     41.82 o
 -10   6  14        0.08       34.87     30.29 o
  -9   6  14        1.65       -4.05     27.89 o
  -8   6  14      154.15      181.09     31.78 o
  -7   6  14       28.24       39.08     26.65 o
  -6   6  14       33.51       55.91     30.35 o
  -5   6  14       66.33       86.53     42.11 o
  -4   6  14       18.10       22.90     43.55 o
  -3   6  14        7.77       17.22     46.92 o
  -2   6  14        0.70        3.54     25.49 o
  -1   6  14       45.60       37.52     30.62 o
   0   6  14       23.09       37.67     34.71 o
   1   6  14        0.09        7.59     31.68 o
   2   6  14        4.13       31.22     41.27 o
 -12   7  14       10.07       23.25     50.39 o
 -11   7  14        0.29       42.66     39.92 o
 -10   7  14       40.71       -0.90     45.41 o
  -9   7  14        1.24        7.37     29.00 o
  -8   7  14       12.57        3.08     23.91 o
  -7   7  14        9.57       -2.44     50.21 o
  -6   7  14       49.21       68.44     36.90 o
  -5   7  14       18.82       51.00     44.16 o
  -4   7  14       22.15       -8.15     44.08 o
  -3   7  14        0.67       -9.81     41.07 o
  -2   7  14       34.45       29.39     27.86 o
  -1   7  14        0.49       -6.08     31.19 o
   0   7  14       10.88       47.06     30.82 o
   1   7  14        0.54       -2.10     27.96 o
 -11   8  14        8.02        1.51     40.16 o
 -10   8  14       15.90        8.56     42.53 o
  -9   8  14        0.35      -12.44     51.06 o
  -8   8  14       24.87       33.00     43.48 o
  -7   8  14       50.08       25.56     45.98 o
  -6   8  14       23.60       41.47     46.16 o
  -5   8  14        0.07      -18.94     48.71 o
  -4   8  14       14.87       43.05     46.65 o
  -3   8  14       11.54      -12.45     31.40 o
  -2   8  14        3.82      -11.82     34.01 o
  -1   8  14       41.05       79.67     34.75 o
   0   8  14       23.57        4.83     34.96 o
 -10   9  14       37.30       15.12     40.06 o
  -9   9  14        4.47        9.34     44.70 o
  -8   9  14       30.71       -1.46     42.32 o
  -7   9  14       78.14      126.21     49.83 o
  -6   9  14        0.09      -21.66     51.73 o
  -5   9  14        0.00       -5.45     26.22 o
  -4   9  14       15.33       -1.04     27.08 o
  -3   9  14        6.99       18.42     31.60 o
  -2   9  14       32.11       55.48     35.53 o
  -1   9  14        1.48       -0.14     33.45 o
  -9  10  14       21.16       48.89     39.60 o
  -8  10  14      187.14      164.93     45.93 o
  -7  10  14        0.28       -3.35     42.92 o
  -6  10  14        0.50      -11.67     30.34 o
  -5  10  14       15.56       40.96     27.44 o
  -4  10  14        3.89      -27.89     46.70 o
  -3  10  14        2.47       12.56     27.28 o
  -2  10  14       12.31        1.55     34.56 o
  -6  11  14       16.27       50.75     45.31 o
  -5  11  14        1.43      -30.98     30.98 o
 -13   1  15        5.84      -16.31     27.67 o
 -12   1  15       17.46        3.93     27.20 o
 -11   1  15        0.12       -6.06     29.83 o
 -10   1  15       69.31       59.46     30.43 o
  -9   1  15       58.15       82.09     33.06 o
  -8   1  15       98.18       96.42     29.43 o
  -7   1  15       15.51       20.54     25.38 o
  -6   1  15        2.71       33.46     30.22 o
  -5   1  15        4.38       -5.81     24.27 o
  -4   1  15       88.47       90.69     26.16 o
  -3   1  15       66.27       58.32     25.85 o
  -2   1  15        4.40       15.01     21.19 o
  -1   1  15       12.64       24.90     25.09 o
   0   1  15        3.22        1.62     27.63 o
   1   1  15        2.22        3.30     28.98 o
 -13   2  15        2.86       -5.15     27.83 o
 -12   2  15       17.90      -10.47     25.38 o
 -11   2  15       12.26       11.72     29.61 o
 -10   2  15       19.71       30.40     27.85 o
  -9   2  15       20.34       34.68     39.93 o
  -8   2  15       22.99       24.66     31.67 o
  -7   2  15        0.27       16.29     24.80 o
  -6   2  15       87.98      123.28     38.19 o
  -5   2  15       29.92       25.31     21.90 o
  -4   2  15        6.12       17.95     28.04 o
  -3   2  15       22.89       55.96     33.67 o
  -2   2  15       49.71       49.25     25.48 o
  -1   2  15        0.03       -7.93     41.41 o
   0   2  15        3.03        7.70     41.86 o
   1   2  15       85.37       68.13     35.95 o
 -13   3  15       75.41       65.46     38.60 o
 -12   3  15        0.73      -12.59     28.47 o
 -11   3  15       34.12       26.27     31.12 o
 -10   3  15       18.80       -5.71     25.16 o
  -9   3  15        0.00       42.53     31.38 o
  -8   3  15       58.47       81.50     27.92 o
  -7   3  15        2.09       12.08     26.69 o
  -6   3  15       14.22       -8.20     26.16 o
  -5   3  15       17.16        9.91     24.74 o
  -4   3  15        0.02        2.26     23.80 o
  -3   3  15        0.89       -5.51     22.15 o
  -2   3  15       39.25       36.27     38.44 o
  -1   3  15       45.14       16.84     39.54 o
   0   3  15        4.22        2.44     31.49 o
   1   3  15        1.06       11.36     29.47 o
 -12   4  15       57.28       84.63     35.93 o
 -11   4  15      102.54       85.15     31.67 o
 -10   4  15       88.98       81.14     27.92 o
  -9   4  15        0.78       10.17     27.82 o
  -8   4  15       35.25       49.39     40.83 o
  -7   4  15      169.62      140.95     30.69 o
  -6   4  15       28.81       14.68     23.29 o
  -5   4  15        2.58        1.75     25.41 o
  -4   4  15        0.21      -18.87     42.65 o
  -3   4  15       19.96        5.98     29.91 o
  -2   4  15       25.39       19.43     47.20 o
  -1   4  15        0.36       10.41     36.48 o
   0   4  15       54.20       77.72     34.56 o
 -12   5  15        1.75       33.08     25.91 o
 -11   5  15        0.95      -24.51     28.19 o
 -10   5  15       52.92       33.50     29.86 o
  -9   5  15        0.25       -7.46     26.33 o
  -8   5  15       35.33       57.06     27.61 o
  -7   5  15       46.88       62.35     28.28 o
  -6   5  15        0.95        3.50     46.52 o
  -5   5  15        0.27       -6.14     43.13 o
  -4   5  15       68.26       53.28     41.88 o
  -3   5  15       19.98       65.21     42.17 o
  -2   5  15       28.78       31.39     40.24 o
  -1   5  15        6.29       22.09     29.28 o
   0   5  15        0.01      -19.14     29.58 o
 -11   6  15        4.44       14.80     25.96 o
 -10   6  15       12.29       20.62     31.48 o
  -9   6  15        8.83       -4.96     31.36 o
  -8   6  15        0.91       -1.27     27.77 o
  -7   6  15       50.40       21.11     44.22 o
  -6   6  15        0.11        3.60     38.00 o
  -5   6  15        2.26        8.22     41.99 o
  -4   6  15        1.67      -20.93     46.63 o
  -3   6  15        2.14        5.37     41.86 o
  -2   6  15       27.13       12.60     29.10 o
  -1   6  15        2.55      -24.25     33.55 o
 -10   7  15       10.15      -16.15     56.41 o
  -9   7  15        1.84       27.66     49.17 o
  -8   7  15       55.14       83.32     51.06 o
  -7   7  15       25.07       29.79     41.28 o
  -6   7  15       11.42      -16.90     48.68 o
  -5   7  15        0.29        5.89     44.94 o
  -4   7  15       20.08       32.52     37.37 o
  -3   7  15        0.00      -20.64     29.39 o
  -2   7  15        1.11       18.18     29.13 o
  -1   7  15       20.99       17.11     27.59 o
  -9   8  15       74.20       45.54     51.68 o
  -8   8  15        0.18      -15.50     53.00 o
  -7   8  15       67.48       75.86     51.19 o
  -6   8  15        0.49      -19.15     40.06 o
  -5   8  15       12.35       -3.06     51.96 o
  -4   8  15        6.52       15.55     30.68 o
  -3   8  15        0.01      -13.40     31.23 o
  -7   9  15        1.07       22.44     54.25 o
  -6   9  15        5.79      -18.76     46.94 o
  -5   9  15       10.24       -0.79     29.72 o
 -11   0  16       11.67       27.57     50.03 o
 -10   0  16        2.22       15.82     43.04 o
  -9   0  16       81.65       66.02     38.11 o
  -8   0  16       94.07       65.00     40.32 o
  -7   0  16        0.23       19.32     42.11 o
  -6   0  16       91.13       36.56     36.17 o
  -5   0  16        8.80       20.31     39.58 o
  -4   0  16       14.49       13.70     42.22 o
  -3   0  16       10.19        6.81     40.33 o
  -2   0  16       27.48       58.84     35.60 o
  -1   0  16        7.14       -4.62     34.93 o
 -11   1  16       16.63       20.20     30.46 o
 -10   1  16       60.51       52.90     31.05 o
  -9   1  16       11.13       -4.23     27.71 o
  -8   1  16       90.90       95.01     33.40 o
  -7   1  16        7.54       38.80     28.40 o
  -6   1  16       18.76       23.91     44.81 o
  -5   1  16       33.52       22.54     30.28 o
  -4   1  16        0.38       20.82     24.99 o
  -3   1  16        2.41       19.09     26.77 o
  -2   1  16       11.69       12.81     27.06 o
  -1   1  16        7.77      -12.01     42.06 o
 -11   2  16        0.02       47.97     30.16 o
 -10   2  16        0.49       35.16     29.29 o
  -9   2  16        1.05        8.78     28.15 o
  -8   2  16        9.14        9.94     25.69 o
  -7   2  16       33.26      100.87     30.59 o
  -6   2  16        1.30       -1.38     26.84 o
  -5   2  16        0.73       12.17     25.02 o
  -4   2  16        2.03       14.86     28.10 o
  -3   2  16        7.90       -2.94     39.52 o
  -2   2  16        2.81       18.07     32.19 o
  -1   2  16       18.21       44.42     43.69 o
 -11   3  16        2.67      -22.08     29.46 o
 -10   3  16        0.15      -29.90     31.49 o
  -9   3  16        0.05       -4.60     26.03 o
  -8   3  16        0.62      -16.90     29.32 o
  -7   3  16       55.78       28.85     26.07 o
  -6   3  16        8.09        7.69     28.60 o
  -5   3  16        0.14        8.56     24.38 o
  -4   3  16        0.00       22.04     46.62 o
  -3   3  16        1.06       15.93     43.55 o
  -2   3  16       17.07       43.63     45.37 o
 -10   4  16       66.27      101.86     47.31 o
  -9   4  16       35.28       11.49     27.24 o
  -8   4  16       22.86        7.44     29.90 o
  -7   4  16       37.41       61.29     31.43 o
  -6   4  16       10.82       20.56     36.00 o
  -5   4  16        7.07       -4.97     35.34 o
  -4   4  16       24.57       19.58     40.38 o
  -3   4  16       44.11       68.25     46.61 o
  -2   4  16        0.07       19.86     44.07 o
 -10   5  16        0.07        1.87     28.62 o
  -9   5  16       10.83       92.35     29.21 o
  -8   5  16        7.81        4.17     40.35 o
  -7   5  16        1.85       65.93     44.21 o
  -6   5  16       41.85      169.30     51.49 o
  -5   5  16       14.67      -14.96     39.85 o
  -4   5  16        1.60       30.79     38.64 o
  -3   5  16       12.73      -10.99     41.26 o
  -8   6  16        0.02       -3.40     51.62 o
  -7   6  16       16.37       40.84     37.08 o
  -6   6  16        0.21        3.15     49.73 o
  -5   6  16        6.11       28.88     44.87 o
  -4   6  16        6.74       19.57     39.91 o
  -8   1  17       49.94      101.66     31.90 o
  -7   1  17       39.27       21.67     32.15 o
  -6   1  17        4.69        6.92     30.87 o
  -7   2  17       23.33        1.76     30.53 o
  -6   2  17       11.58        7.41     26.43 o
 
